# Supplementary material for: The spatiotemporal evolution of toponymic cultural landscapes in Hebei Province, China, and its influencing factors
Source: PLoS One. 2026 Jul 20;21(7):e0353417. doi: 10.1371/journal.pone.0353417 (PMC13384291; doi:10.1371/journal.pone.0353417)
Supplement: S1 Dataset — (XLS) [file pone.0353417.s001.xls]

## Sheet: Shijiazhuang
	Place name	x	y	level	dynasty	Note	Reason for naming	Toponymic layer type	Division of dynasties
	Blue Tower	116.023	38.7348	Township	Han Dynasty		The village was built in the Han Dynasty, because there was a ferry port by the Zhaowang River, called Zhao Ferry, which was later changed to Qingzha Town. The green pagoda gradually evolved from the cleaning of slag.	2	a
Suning County	Wanli	115.883	38.3266	town	Ming Dynasty		In the Ming Dynasty, migrants from Hongdong County, Shanxi Province came here to establish a village, named Wanli because the village was located at the bend of the Tang River, and there was a Xiwanli 15 miles to the west, so it was also called Dongwanli, which later evolved into Wanli.	2	c
	Shuangtang	116.294	39.064	town	Ming Dynasty	Hongwu	During the Hongwu period of the Ming Dynasty, Shanxi immigrants moved here to build a village, and two Buddhist halls were built in the village during the Ming and Hongli periods, named after it	7	c
Suburbs	Yudi	114.411	38.0852	Township	Ming Dynasty	Wanli	Because it is located on an earthen embankment silted up between the diversion of the ancient Taiping River, the old name was silted embankment, and later changed to the current name	1	c
	Liu Xinzhuang	114.528	38.0985	The village belongs to Taoyuan Township	Qing Dynasty	In the ninth year of Xianfeng	Originally Kangjiatun, Kangjiazhuang, and Liuxinzhuang villages, it was later merged and changed to its current name	4	d
Gaoyi County	Gaoyi	114.621	37.6139	town	Northern Qi	556BC	Beginning in the seventh year of Tianbao in the Northern Qi Dynasty (556), it was the county seat. It was once called Chengguan and changed its name to its current name in 1987	6	a
	Yuantou	114.329	37.539	town	Northern Qi		It is named after the place in front of the temple	7	a
Cheng'an	Cheng'an	114.677	36.4501	town	Northern Qi		The Northern Qi Dynasty set up Cheng'an County, which began to set up a city here, taking the meaning of "governing the city and the people being safe", and governing Cheng'an today. It was once called Chengguan and changed its name to its current name in 1987.	9	a
	Zhao Hulu	115.254	37.0711	Township	Northern Song Dynasty		During the Northern Song Dynasty, there was a river that integrated the shape of a gourd here, and the Zhao surname moved here to build a village, hence the name	2	a
	Matou	116.775	39.3106	town	Northern Song Dynasty		On the north bank of the grain transport river, it is named after the riverbank wharf.	2	a
	Donggu Port	116.845	39.1843	town	Northern Song Dynasty		It is named because it is located in the east of Chuhe Port and Mohan Port.	2	a
	Xiyanggao	114.524	36.2389	Township	Northern Song Dynasty		It is named because the village is rich in lambs and is in the west.	3	a
	Coriander camp	114.466	36.3156	Township	Northern Song Dynasty		In the Song Dynasty, it was called Coriander Village, named after the planting of coriander, and was renamed Coriander Camp in the Ming Dynasty	3	a
	Nanmazhuang	114.947	39.4085	Township	Northern Song Dynasty		Built in the Northern Song Dynasty, it is rumored that Song general Yang Yanzhao was here	4	a
	Anzhai	114.988	36.6778	town	Northern Song Dynasty		It is located 13 kilometers south of the county seat. Population 2770. The Northern Song Dynasty resisted Liao and camped here, hence the name.	5	a
	Liucun	115.577	38.9495	Township	Northern Song Dynasty		The Northern Song Dynasty built a village, which was destroyed by the war, leaving only one family, and later built a village, hence the name	5	a
	Jie Village	115.489	39.117	Township	Northern Song Dynasty		The village was built during the Northern Song Dynasty, and it is rumored that the Song Dynasty military attaché Xie Hui led troops to garrison here, and later formed a village	5	a
	Dayang prioritizes	116.193	39.4447	town	Northern Song Dynasty		It is said that the village was built during the Northern Song Dynasty. When the Yang family returned to the border after winning the victory, some of the soldiers settled here, hence the name.	5	a
Qiaoxi District	Nandaguo	114.454	37.0703	Township	Northern Song Dynasty		The villagers recalled that the inscription on the large iron bell of the Longwang Temple in the village records that this village was originally called Nanda Dynasty, but later the local officials thought that "Chao" had the intention of offending the emperor, so it was changed to Nanda Guo	5	a
	Xinji	118.999	39.586	town	Northern Song Dynasty		Named after the newly emerged bazaar	6	a
	Jiegu	114.963	37.1129	Township	Northern Song Dynasty		It is rumored that the osteopathic doctor of the Northern Song Dynasty Marshal Yang Jiye once lived in the store, so it was called the Bone Shop. Later, it evolved into a Jiegu store, referred to as Jiegu.	6	a
	Ge Yucheng	116.839	39.2576	town	Northern Song Dynasty		The kudzu grass is overgrown, and most of the villagers make a living by fishing, and later built an earthen city around the village for waterproofing, hence the name.	6	a
	Huangjindi	115.192	36.4463	town	Northern Song Dynasty		The village was built on the embankment of the Yellow River in ancient times, and was called Cunjin Village in the Song Dynasty, and was later renamed	7	a
	Mujing	113.84	36.7633	Township	Northern Song Dynasty		During the Northern Song Dynasty, it was named because there was a wooden well in the village	7	a
	Duyanggang	114.603	38.4624	Township	Northern Song Dynasty		It was built during the Yuanfu period of the Northern Song Dynasty, and it is said that a stone sheep came from the west, and a sorcerer cut off its head, and its body remained on the sand hill in the west of the village, hence the name	9	a
	Zhengcun	115.545	39.0216	Township	Northern Song Dynasty		It was built during the Northern Song Dynasty and was named Xie Village because of the crooked streets in the village. During the Qing Dynasty, the name was changed to this name because of the indecent name	9	a
	Liu Song	117.142	39.6776	town	Northern Song Dynasty		It is said that at the end of the Northern Song Dynasty, the Jin people abducted Hui and Qin to Huanglong Mansion and stayed in this village, so it was named Liu Song. Later, the harmony became the current name.	9	a
	Daguang'an	116.54	38.6342	Township	Northern Song Dynasty		It is said that Yang Liulang of the Northern Song Dynasty attacked the Liao camp at night, and the Liao general abandoned the saddle and fled, so he was named Guang'an. Later, it was auspicious, and it was called the current name because it was distinguished from the neighboring village of Xiaoguang'an.	9	a
	Doorwood	115.513	39.1264	Township	Northern Song Dynasty		It was built during the Northern Song Dynasty.		a
	Inner mound	114.52	37.2969	town	Northern Wei		In the twentieth year of Taihe in the Northern Wei Dynasty (496), it was governed by Zhongqiu County, and in the first year of the Sui Dynasty (581), it was governed by Neiqiu County. Formerly known as Chengguan, it was renamed to its current name in 1087.	1	a
Boye County	Hiroye	115.465	38.4629	town	Northern Wei		The name of Boye began in the Northern Wei Dynasty, taking the meaning of living in the wilderness of Boye. In the first year of Ming Hongwu (1368), it was the county seat.	2	a
Zhangbei County	Zhang Bei	114.729	41.1563	County	Northern Wei		The Northern Wei Dynasty was the garrison of Huaihuang Town. The Liao Dynasty established Yanzi City and built a palace as a summer retreat for Cao Jingzong. The Jin Dynasty established Fuzhou and Rouyuan County as its administrative center here. During the Yuan Dynasty, it was the administrative center of Gaoyuan County, and the Longxing Road Governor's Office was established, along with the con…	5	a
Ren County	Xin shop	114.889	37.1396	town	Northern Wei		In ancient times, there were shops along both sides of the Fuyang River, so it was originally called Xindian, and later evolved into its current name.	6	a
	Dingzhou	114.927	38.427	town	Northern Wei		In the second year of the Northern Wei Dynasty (397), Anzhou was established, and in the third year of Tianxing (400), it was renamed Dingzhou with the meaning of "pacifying the world"	9	a
Gaocheng City	Lianzhou	114.851	38.0438	town	Northern Wei	488BC	It was once called Chengguan and was renamed Gaocheng in 1987. It was named Lianzhou in 1989	1	a
	Wei Village	115.352	38.7662	town	Northern Wei	In the first year of Taihe (477 AD	It got its name from the surname	4	a
Weixian	Yuzhou City	114.59	39.8499	town	Northern Zhou		It was built during the reign of Emperor Xuan of the Northern Zhou During the Tang Dynasty, the administrative center of Yuzhou was moved here, which also served as the administrative center for Anbian and Xingtang counties. In the Later Jin Dynasty, it was the administrative center of Lingxian County. Liao, Jin, and Yuan prefectures and counties continued to do so. The Ming Dynasty built cities …	9	a
	slurry	113.961	37.1742	town	Spring and autumn		According to legend, in the Spring and Autumn Period, Xingguo Yiyi City was here, and there was originally a "Xing Hou Xingtai" on the river bank in the south of the village. It was once called the upper hall. Later, because of the legend that the water in the small river west of the village is like pulp, it was renamed today. The Xingtai County Anti-Japanese People's Government built it	2	a
	Shucheng	116.398	38.5442	town	Spring and autumn		Qing Qianlong's "Hejian County Chronicle" records that Shucheng was built in the Spring and Autumn Period, and the successive dynasties sometimes set up counties, sometimes towns, because they are located in the area of the north-south diversion of the Yishui and Gao rivers, and the two rivers are like two white belts restraining and pulling the whole territory, hence the name.	2	a
	Songlin store	115.951	39.419	town	Spring and autumn		In ancient times, it was a major transportation route, with many pine trees along the roadside, and shops were set up under the trees, hence the name	3	a
	Eastern Song Gate	116.432	37.5529	Township	Spring and autumn		It is rumored that in the early Eastern Zhou Dynasty, when Song Xianggong led his troops on an expedition, he set up camp on the embankment in the west of the village, with two gates, the East Song Gate in the east and the Western Song Gate in the west. The village is named after Judong.	5	a
	Ancient city	116.286	37.8927	town	Spring and autumn		The site of Zhao Jianzi City in the Spring and Autumn Period, the former site of Fucheng County in the Han Dynasty, hence the name.	7	a
	Ji Changzhuang	115.167	37.6878	Township	Spring and Autumn Warring States		During the Warring States period, the general Ji Chang, who was known for his good archery, was a native of the village, hence the name	4	a
	North Jiabi	114.066	36.4666	Township	Eastern Han Dynasty		According to legend, Liu Xiu passed by here and saw a stele, which had no words, and was said to be a fake stele, and later got this name because of the homophony and the direction	0	a
	Xicheng	115.153	38.3517	Township	Eastern Han Dynasty		It is said that the Yellow Turban Rebels of the Eastern Han Dynasty built a city here, and the village was named because it was on the west side of the city.	0	a
	Chengdong	115.379	38.5419	Township	Eastern Han Dynasty		Built in the Eastern Han Dynasty, it was named after the direction	0	a
	Qukou	117.141	39.7713	town	Eastern Han Dynasty		The ancient name is Nanqukou, and it is said that Zhang Kan, the governor of Yuyang in the Eastern Han Dynasty, opened a canal here to grow rice, and the village was built at the south mouth of the canal, so it was named Nanqukou. The latter was shortened to the current name	0	a
	Shuangjing	114.983	36.2329	town	Eastern Han Dynasty		In ancient times, there were two wells in the village, hence the name	2	a
	Hujiachi	115.717	37.8987	town	Eastern Han Dynasty		In ancient times, there was a depression pond in the lower reaches of the Hutuo River, and later due to the siltation of the river moving northward, the Fu surname began to build a village here, called Fujiachi. Later generations attached the legend of "Liu Xiu went to the country", and changed it to the current name because of the homonym.	2	a
	Jia Jiaying	115.224	40.6221	town	Eastern Han Dynasty		The village was built at the end of the Eastern Han Dynasty and was named after the surname	4	a
	Shicunying	114.288	36.2883	Township	Eastern Han Dynasty		Formerly known as Shicun, Cao Cao camped here during the Three Kingdoms period and renamed Shicun Camp	5	a
	Dongliao City	113.545	36.7045	Township	Eastern Han Dynasty		At the end of the Eastern Han Dynasty, Yuan Shao camped here, and was later burned down by Cao's army, so it was named Liaocheng, and later Liao was changed to Liao, and it was named after the direction	5	a
	Great Fortress	115.113	40.1182	town	Eastern Han Dynasty		The village built at the beginning of the Western Han Dynasty belonged to Yuxiao County, and at the end of the Eastern Han Dynasty, the county was abolished, and there were still three forts, so the fort was larger than the other two, hence the name.	5	a
	Dafeng Camp	115.742	38.0048	Township	Eastern Han Dynasty		Legend has it that Feng Yi, the general of the Western Expedition in the early Eastern Han Dynasty, was stationed here, hence the name.	5	a
	Ma Village	114.882	38.2105	Township	Eastern Han Dynasty		This place in the Eastern Han Dynasty was mostly a horse breeding home, hence the name	6	a
	Du Bei	114.447	38.1246	Township	Eastern Han Dynasty		According to legend, Emperor Guangwu of the Eastern Han Dynasty once hid under the belly of this horse, so it was called "belly avoidance", and later became the current name	9	a
	Nanzuo	114.371	37.8455	town	Eastern Han Dynasty		It is rumored that Liu Xiu, Emperor Guangwu of the Eastern Han Dynasty, said that the emperor had stationed troops in the pomegranate cottage, and the two villages under the mountain were named after the meaning of north and south assistance. The village is located in the southwest of Kitasa, hence the name	9	a
	Black City	114.493	37.5241	Township	Eastern Han Dynasty		The village was formerly known as Beizhai, and it is said that Liu Xiu stayed here at night, saying that this place could build a city, so he changed the name to Heicheng.	9	a
	Huanmadian	114.855	37.687	town	Eastern Han Dynasty		It is rumored that it was named after Liu Xiu of the Eastern Han Dynasty changed horses here	9	a
	Zang Village	115.653	38.8743	town	Eastern Han Dynasty		Formerly known as Tibetan Village, it is said that Liu Xiu, Emperor Guangwu of the Han Dynasty, took refuge and hid here. Later, the character "Zang" was chosen with a good meaning, and it was homophonic with "Zang", so it was changed to its current name.	9	a
	Mozhou	116.115	38.4404	town	Eastern Han Dynasty		Historical records record: Mo is the name of an ancient country, built in the Zhou Dynasty, and was a vassal of Yan. The Eastern Han Dynasty began as Mo County, which belonged to the Hejian Kingdom. In the second year of Jingyun of the Tang Dynasty (711), Mozhou was established here, hence the name	9	a
	Dongquan City	114.589	38.2367	Township	Eastern Han Dynasty	建武元年25	In the first year of Jianwu in the Eastern Han Dynasty (25 years), Emperor Guangwu's subordinate Jia Fu chased the Qingdu rebel army in Qianxiang, Zhen Ding, referring to this place, which was later divided into two villages and changed its name to the current name in terms of orientation	0	a
	North depression	114.457	38.3566	Township	Eastern Han Dynasty		The village was built at the end of the Eastern Han Dynasty, located in the depression, in the north of Nawa Village, hence the name	1	a
	Gao Yu	114.427	36.4288	town	Eastern Jin Dynasty		According to legend, during the Northern and Southern Dynasties, Gao Huan stayed here, and the villagers named it Gaoyu when they founded the village, and it was assigned to Handan District in 2016	4	a
	Changfeng	116.389	38.7496	town	Eastern Zhou		According to historical records: The village was founded in the Eastern Zhou Dynasty. The village is named after the Changfeng Canal.	2	a
	Beixiang Yi	114.81	36.4556	town	Han Dynasty		Before the Han Dynasty, there was a village in the village, which was located in the north, hence the name	0	a
	Zhuolu	115.214	40.3853	town	Han Dynasty		Since the beginning of the Han Dynasty, the county was named after Zhuolu Mountain. The Northern Wei Dynasty was the county seat of Guangning County. During the Tang Dynasty, it was the administrative center of Yongxing County. The Liao and Jin dynasties were the administrative centers of Fengsheng Prefecture and Yongxing County. The Yuan, Ming, and Qing dynasties successively served as the admin…	1	a
	Yangyi	113.905	36.7379	town	Han Dynasty		The village is located on the north bank of the Ming River, hence the name	2	a
Quzhou County	Quzhou	114.959	36.7809	town	Han Dynasty		In the fourth year of Emperor Wu of the Han Dynasty (137 BC), Quzhou County was established, because "the city is in Hequ, and the water is swirling and Zhou, so it is called Quzhou." Since the fourth year of Song Yuanyou (1089), Quzhou County has been the county seat, and the city wall was expanded in the fourth year of Ming Chenghua (1468). It was once called Chengguan. In 1987, it was renamed …	2	a
	Shecheng	113.683	36.5845	town	Han Dynasty		In the Han Dynasty, Shexian County was established, named after Washing, and the Later Tang Dynasty built a city	2	a
	Xiyang City	114.456	36.8374	Township	Han Dynasty		During the Han Dynasty, it was Yiyang County. Because it is north of Nanyishui (the Ming River is called Nanyishui), the north water is yang, so it is called Yiyang City, which later evolved to this day	2	a
	Liujing	115.536	39.4274	Township	Han Dynasty		It is rumored that Wang Mang drove Liu Xiu, and Liu Xiu dug a well on the spot, drank it and hurriedly left, leaving the well, so it was called Liujing. Later, the homophonic was called a flowing well.	2	a
	Beixi Village	115.776	38.0787	Township	Han Dynasty		The village was built during the Han Dynasty, because it was located on the north bank of the Xiaoxi River, so it was named.	2	a
	Northern Han	116.167	38.6197	Township	Han Dynasty		According to the unearthed cultural relics, the Northern Han Dynasty was built during the Jianwu period of the Han Dynasty. Because there was a large area of accumulated water in the north of the village at that time, it was named Beihan, which was later changed to Northern Han.	2	a
	Chen Zhuang	114.118	38.5752	town	Han Dynasty		The village was built at the end of the Han Dynasty and was named after the surname	4	a
	Sanshengyuan	114.443	38.2893	Township	Han Dynasty		According to legend, during the Han Dynasty, there were three people who forged iron here, all of whom had excellent skills, known as the "Three Saints", and later built a village	4	a
	Jiang Sanling	114.608	36.5859	Township	Han Dynasty		Take the current name	4	a
	Dawunv	115.222	38.3776	town	Han Dynasty		There were three royal tombs of the original Zhao State, called Zhao Sanling. In the twelfth year of Emperor Gaozu of Han (195 BC), he took pity on King Zhao Mourning for the lack of a queen and ordered five families to guard his mausoleum, and five villages named after the "Three Tombs" appeared here. Jiang Sanling is one of the five families. Hence the name.	4	a
	Li Yuzhuang	115.866	39.2437	Township	Han Dynasty		It is rumored that Liu Xiu was trapped here, and the five daughters of the store rescued each other. It was originally called Wunu Inn and later changed to its current name.	4	a
	Dongliu Zhuo	115.761	39.1635	Township	Han Dynasty		In the early Han Dynasty, it was named after the surname	4	a
	Zhu Beiluo	114.871	38.7131	town	Han Dynasty		During the Han Dynasty, a man named Liu Zhuo moved here and named the village after his name	4	a
	Hujiazhuang	115.694	39.3268	Township	Han Dynasty		The village was built in the early Han Dynasty, and later moved north due to floods, so it was called Beinuo. It later evolved into the Northern Romans. Because there are many surnames in Zhu, it got its current name	4	a
	Liuchu	115.843	38.1825	Township	Han Dynasty		It was founded in the Han Dynasty and was named after the surname	4	a
Renqiu City	Yingli	116.313	38.7203	town	Han Dynasty		According to legend, during the Chu-Han War, the prince of Chu died here, and people named him Liuchu in memory of him.	4	a
	Xiduan Village	116.019	38.2615	Township	Han Dynasty		In the second year of Emperor Ping of Han (2 years), there was a sea patrol envoy Ren Qiu built a coastal defense, named after the name of the place, and began to have the name of Ren Qiu. The Northern Qi Dynasty set up Renqiu County, where the government was set up and built a city, and since then it has been a county seat. In 1986, Renqiu City was established and became an urban area.	4	a
	Du Lin	116.754	38.3535	Hui township	Han Dynasty		It is said that the surname of the Western Han Dynasty was established here, called Duan Village. During the Yong1le period of the Ming Dynasty, there were five surnames: Cui, Bian, Li, Wang, and Zheng, who moved from Hongdong, Shanxi to establish a village. Later, it was divided into two continental villages according to the direction. This village is located in the west, hence the name.	4	a
	Camp	115.105	37.8304	town	Han Dynasty		The settlement has three villager committees: Dulin East, Du Lin West and Du Lin North. The village was established in the thirty-first year of Jianwu (55 years) of the Eastern Han Dynasty, because General Du Lin Guo was here, and the village was named Du Linji. It was renamed in 1947.	5	a
	Xu Ting	114.255	37.7073	Township	Han Dynasty		The village was built in the Han Dynasty, formerly known as Liujian Camp, and was renamed in 1958	5	a
Handan Economic and Technological Development Zone	Daizhao	114.608	36.5859	town	Han Dynasty		The "Zanhuang County Chronicle" records: The Marquis of Huaiyin in the Han Dynasty used troops in Zhao Jiao to win the victory of Xuting, which was this place	5	a
	Taiwan camp	119.224	40.0346	Township	Han Dynasty		Formerly known as Da Zhao Town, it is rumored that King Wuling of Zhao gathered troops here, called "Da Zhao", and later homophonic is the current name.	5	a
Bazhou City	Trust safety	116.659	39.1478	town	Han Dynasty		The ancient name is the head up camp, and it is said that Emperor Wu of the Han Dynasty triumphed on the Northern Expedition to the Xiongnu, and looked up to the south to point out that the camp could be built here	5	a
	Anling	116.409	37.703	town	Han Dynasty		It is said that Han Xin of the Han Dynasty once set up camp here to store grain, hence the name.	5	a
	Sun Gandian	115.332	36.2325	town	Han Dynasty		In the third year of Emperor Jing of Han (14 BC), he was made a marquis with the Xiongnu prince's army, and was named the Marquis of Anling, and later became the governor of Anling County, hence the name.	6	a
	Zhao Lingpu	114.48	38.0998	Township	Han Dynasty		The Sun family of the Han Dynasty opened a shop here, only staying overnight, without food, called the "dry" shop, which later evolved into the current name	8	a
	Yinchengpu	118.202	39.8244	Township	Han Dynasty		Because there is the tomb of Zhao Tuo, the king of Nanyue in the Western Han Dynasty, in the southeast of the village, it is called Zhaoling Village, and later a post shop was set up here, and the current name was changed	8	a
	East Pavilion	115.142	38.4868	town	Han Dynasty		The ancient Tu Yan County seat, there is a legend of "Yin City Fantasy City", which was later a post station, and "silver" and "Yin" are homonymous, hence the name	8	a
	Yellow delivery shop	116.68	38.2396	Township	Han Dynasty		In ancient times, a post pavilion was set up, named after the direction	8	a
	Mucun	114.697	38.4035	Township	Han Dynasty		According to legend, in the first month of the second year of the Eastern Han Dynasty (24), Liu Xiu stayed here when he went abroad. After Liu Xiu (Emperor Guangwu) ascended the throne, it was named Emperor's Shop. After the Ming Dynasty, the village became a post station for transmission, and the transmission was for delivery, and "Huang" and "Huang" were homonymous, so the name of the village w…	9	a
Guangzong County	Guangzong	115.149	37.0747	town	Han Dynasty		The ancient name is Baihua Town, and it is said that the Han general Li Guang's wife, Princess Baihua, died in the anti-Xiongnu battle. It is also called Mutun because the north of the village was the ancient Dasha River Tunmu Wharf. The name was changed to the current one in the Ming Dynasty	9	a
	Level 7	115.362	37.266	town	Han Dynasty		In the fifth year of Emperor Xianzong of the Yuan Dynasty (1255), Guangzong County began to govern here, and the city was built during the Ming Dynasty, named after the meaning of "Guangxian Emperor's Foundation".	9	a
	Xi'an National City	115.39	38.3704	Township	Han Dynasty		In ancient times, there was a Daxingshan Temple, with a pagoda, and the name of the village was derived from the meaning of "saving a life, better than building a seven-level pagoda". The original earthen city and four gates, also known as the seven-level fortress.	9	a
	Li Min Residence	116.516	38.4391	Township	Han Dynasty		In the Han Dynasty, it was the seat of Anguo County, so it was called Anguo City, and later it was divided into villages, hence the name	9	a
	Daxinzhuang	115.244	38.5292	town	Han Dynasty		According to legend, Li Ming built a village in the Han Dynasty and named the village Li Mingju after a person. In the 14th year of the Republic of China (1925), Feng Wanzhong, a scholar in the village, changed the name of the village to its current name.	9	a
	Jiucheng	117.32	38.2004	town	Han Dynasty		In the early years of the Former Han Dynasty, Xinchu County was established. Later, the town was abandoned and turned into a village, and in ancient times, it was used for Xin and Xin, hence the name		a
	Bai Wangzhuang	114.202	38.0547	The village belongs to Shang'an Town	Han Dynasty		Formerly known as Daliuri. The old city has a history of more than 1,400 years and is the county seat of the past dynasties, hence the name.	4	a
	Elmaceae	115.685	37.9785	town	Han Dynasty		The ancient name Wangjiazhuang, named after the surname, was later renamed Baiwangzhuang after Baipi Pass on Baishi Ridge in the west of the village, changed its name to Xiangyang during the "Cultural Revolution", and restored its original name in 1982	3	a
	Mitang Cliff	113.93	38.1686	The village belongs to Taowangzhuang Township	Han Dynasty		In the Han Dynasty, the village was built, and in ancient times, the terrain was low-lying, and there were many elm trees, which were originally called Yukeng and later evolved into the elm family.	1	a
	Gold store	114.595	37.2841	town	Han Dynasty		It is close to the famous village of Mitang Yashan	4	a
	Shen Po	116.012	37.812	town	Later Han		According to legend, the story of Guo Ju's gold in the ancient "Twenty-Four Filial Piety" happened here. The original village was called Jinti Shop, which was later shortened to its current name.	4	a
	Wang Daozhai	115.43	37.3042	Township	Later Han		Legend has it that after Yuan Shao's death during the Later Han Dynasty, his widow Mrs. Shen opened a teahouse here, known as the "Shen Po" teahouse, and later built a village here, taking the sound of "Shen Po" to get the name of the village	5	a
	Three horse workshops	114.578	40.2493	Township	Later Han		In the Later Han Dynasty, Wang Ba and Pi Tong joined forces to attack Handan, and once camped here, and the village began to be called Wang Ba Zhai. At the end of the Qing Dynasty, the villagers changed their names to their current names.	5	a
	Piandian	113.763	36.6629	Township	Jin Dynasty		In the Later Han Dynasty, the village was built, and there were a total of ten cavalry company barracks and horse farms in the county, and the village was named after the third ranking	0	a
	Xiazhuang	115.774	39.3568	town	Jin Dynasty		It was named because the streets in the village were not properly oriented	0	a
	Wisconsin	114.162	38.1157	town	Jin Dynasty		The village was built during the Jin Dading period and was named after the direction	1	a
	Ciyu	114.336	38.4579	town	Jin Dynasty		Formerly known as Cigu, it later evolved into its current name	1	a
	Gucheng	115.73	39.1458	town	Jin Dynasty		The Jin Dynasty attempted to build a city and establish a county, but it was renamed to its current location due to its strong defenses	1	a
Fuping County	Fuping	114.162	38.844	town	Jin Dynasty		In the fourth year of Jin Mingchang (1193), it was the county seat, because of the mountainous territory and the flat seat, also known as the city room	1	a
Mancheng County	Mancheng	115.299	38.9483	town	Jin Dynasty		In the twenty-eighth year of Jin Dading (1188), it was the county seat	1	a
	Luanyang	118.32	40.368	town	Jin Dynasty		It was once called Luanyang Camp, which is said to be an ancient garrison and is located on the south side of the Luan River, hence the name. The latter was shortened to the current name	2	a
	Tiecheng	116.515	37.6162	town	Jin Dynasty		In ancient times, the Wu family lived here, and there was a bridge on the river next to the village, and Murong Chui, the king of Wu, once led his troops through this bridge, so it was called Wu Bridge. Since the second year of the Jin Dynasty, it has been the administrative center of Wuqiao County. In 1958, the county people's government moved to Sangyuan. Formerly known as Chengguan, it was ren…	2	a
	Jujube is strong	115.72	37.5007	town	Jin Dynasty		In the tenth year of Jintianhui (1132), Li'o County began to move its seat here, and it was the county seat. The name of the city Gong County. Thus, he was named Zaoqiang.	3	a
	Huai Town	116.377	38.2374	town	Jin Dynasty		It is rumored that Huai Town was set up by the Jin Dynasty, so there was a large locust forest in the place, so it was named "Huaijia Town", and the word "Huaijia" was ominous, and it was changed to "Huaijia Town", referred to as the current name.	3	a
	Haner Village	118.229	40.3717	Township	Jin Dynasty		In ancient times, it was called Hanma Camp. The Jin Jurchen called the Han people Han'er, and set up the Han'er Division and Han'er Palace here, called the Han'er Pavilion and Han'er Village.	4	a
	Wuguanying	114.934	36.9279	town	Jin Dynasty		Legend has it that an official surnamed Wu once led troops to camp here, hence the name	5	a
Leting County	Letting	118.909	39.433	town	Jin Dynasty		Since the Jin Dynasty, it has served as the county seat. It is named after the ancient Le'an Pavilion. It was once called Chengguan and changed its name to its current name in 1987	7	a
	Dengmingsi	116.752	37.899	town	Jin Dynasty		The village was named after the temple. During the Jin Dading period, the "Dengming Temple" was built here, hence the name.	7	a
Guangping County	Guangping	114.954	36.4831	County	Jin Dynasty	1167BC	In the seventh year of Jin Dading (1167), Guangping County was established in Xiwei County, which took the meaning of the vast and flat area, and then took the meaning of hoping that the rulers would "expand their benevolence and fairness their political punishment"	9	a
	Xuanping Fort	114.79	40.8237	town	Jin Dynasty		The village was built in the Liao Dynasty, formerly known as Daxin Town. In the second year of Jin Cheng'an (1197), it was the seat of Xuanping County, named Xuanping City. In the eighth year of Ming Xuande (1433), a new fort was built and renamed today.	9	a
Qian'an	Qian'an	118.705	40.0044	town	Jin Dynasty	Great publicity	It is rumored that the name of the county is derived from the meaning of "relocating Anxi prisoners to enter and settle down", hence the name	9	a
Changli County	Changli	119.169	39.7119	County	Dading Period of Jin Dynasty	1189BC	It is named after the meaning of the prosperity of the people	9	a
	Hongqiao	119.152	39.6778	Katamura	Mingchang of Jin Dynasty	1193BC	It is named after the Jin Dynasty stone arch bridge on the Jia River	7	a
Zhao County	Fanzhuang	114.7	37.7985	town	Before the Jin Dynasty		The Jin Dynasty built a village and was named after the surname	4	a
Linzhang County	Linzhang	114.623	36.347	town	The two Jin dynasties		Formerly known as Liwang Village, it was changed to Linzhang County to avoid the name of Emperor Min Sima Ye during the Two Jin Dynasties, and was named after the Linzhang River. In the twenty-seventh year of Ming Hongwu (1394), the county seat moved here to build a city, which was once called Chengguan, and was renamed in 1987.	2	a
	Dongzhuang	115.345	39.6847	Township	Liao Dynasty		It was built during the Da'an period of Liao and was named after the direction	0	a
	Yanjiao	116.816	39.9509	town	Liao Dynasty		Because it is located on the outskirts of Yanjing, it is named. It is a large market in Jingdong	0	a
	Dongwenshan	115.679	39.4148	Township	Liao Dynasty		Built in the Liao and Jin dynasties, it was formerly known as Wushan Village, because the surrounding mountains were like swords and halberds, so it was named. During the Yongzheng period of the Qing Dynasty, the emperor came here to change its name	1	a
	Datian depression	114.707	40.2293	Township	Liao Dynasty		The village was built in the Liao Dynasty and named after the topography	1	a
Anci District	Luodai	116.855	39.4325	town	Liao Dynasty		It is said that the bamboo raft was stranded here to transport grain, so it was named the falling raft, which was later mistaken for the current name.	2	a
	Duanjialing	117.171	40.0063	town	Liao Dynasty		Because the flood dispersed the residents, it was named Duanjialing (that is, the meaning of breaking the family), and later misinterpreted into the current name.	2	a
	Baicao Village	114.452	39.9241	Township	Liao Dynasty		In the early Liao Dynasty, the surname Yang built a village, and it was named Baicao Village with the meaning of sheep (Yang) having a hundred grasses to prosper, and later evolved into the current name.	3	a
Fengrun District	Hancheng	118.061	39.6463	town	Liao Dynasty		It is said that the Liao general Han Chang built a platform here, hence the name	4	a
	Wanquan City	114.753	41.0731	town	Liao Dynasty		The ancient name of the village was Deshengkou Fort during the Liao and Jin dynasties. In the twenty-sixth year of Ming Hongwu (1393), the castle was built. In the second year of Yongle (1404), Wanquan Youwei ruled this. In the thirty-second year of the Qing Kangxi Dynasty (1693), the county was abolished and established as Wanquan City. In 1983, the county people's government moved to Kongjiazhu…	4	a
	housekeeping	116.556	39.4603	Hui township	Liao Dynasty		It was named because it was originally a place where Liao nobles managed materials	6	a
Xiahuayuan District	Lower garden	115.294	40.5085	district	Liao Dynasty		According to the "Xuanhua New Chronicle", Liao Xiao Hou built two gardens in this area, the upper garden in the west and the lower garden in the east. This is the lower garden, hence the name.	7	a
	East Garden	115.81	40.3453	town	Liao Dynasty		In the Liao Dynasty, this place had beautiful scenery and pleasant climate, and there were gardens. It is named because it is located to the east of the upper and lower gardens.	7	a
	Tar village	114.896	40.5949	Township	Liao Dynasty		During the Qin and Han dynasties, the village was built, with the front fort and the back fort, and the latter two forts were combined to be called Datong Fort. Later, it was named because there was a brick tower built by Liao in the west of the village.	7	a
	Haiyang	119.556	39.9604	town	Liao Dynasty		It is named because it is located on the north shore of the Bohai Sea	2	a
	Dingfangshui	115.33	40.5403	Township	Liao and Jin dynasties		The village was built during the Liao and Jin dynasties, because the nails were nailed to see the water when building the house, so it was named Dingfangshui, and later changed its name to the current name.	2	a
	Chengzi	117.222	41.9648	Township	Liao and Jin dynasties		Originally named Tuchengzi after the ruins of the ancient city in the Liao and Jin dynasties, it was later referred to as Chengzi.	7	a
	Kaoshanzhuang	118.129	40.1977	The town people's government is located and belongs to Jianming Town	民国		The village was established in the early days of the Republic of China. It is named because the village site is adjacent to the hills	1	e
	Menwaigou	116.765	41.8755	Township	Republic of China		In the early years of the Republic of China, it was named after the mouth of the ditch under the Wusu Tulu Dam	1	e
	Laiyuan	114.701	39.3724	town	Republic of China		Since the Northern Zhou Dynasty, it has served as the county seat.	2	e
	Taoyuan	114.536	38.0863	town	Republic of China	1947	It was named Taoyuan Village because it was located next to Taoyuan, and was later changed to Taoyuan, which is still used today	3	e
	West Camp	114.458	38.1239	Township	Republic of China		Formerly known as Ximafangying, it was changed to Xiying Town in the Republic of China, and changed to its current name after 1949	5	e
	Fengyuan store	115.903	41.3879	Township	Republic of China		At the beginning of the Republic of China, the village had a Fengyuan tank shop, hence the name.	6	e
	Yin Village	114.477	37.8476	town	Republic of China		Formerly known as Yin Village, when the county chronicle was revised in the 20th year of the Republic of China, the villagers received the revised personnel diligently, and later changed its name to its current name	9	e
	Guxin	113.753	36.484	town	Republic of China		The original name was Gu County, and the Later Tang Dynasty wanted to set up a county here but did not complete it	9	e
	Dapanying	115.815	40.2628	Township	After the Republic of China	1913	In the second year of the Republic of China (1913), Feng Xian of Dayingpan Village, Tianzhen County, Shanxi Province, came here to build a village, and the village was named after its original name.	9	e
	Chuchangdi	114.461	41.7605	Township	After the Republic of China	1914	When the village was founded in 1914, the owner of the land here was the director of the Supervisory Office, hence the name.	4	e
	Longguan	115.585	40.7921	town	After the Republic of China	1914	The village was established in the early Tang Dynasty, and Longmen County was established in the second year of Tang Changqing (822), which began to be the county seat. The Liao, Jin, and Yuan dynasties continued to do so. In the first year of Ming Xuande (1431), it was set up as a dragon gate guard. In the thirty-second year of the Kangxi Dynasty of the Qing Dynasty, Longmen County was reestabli…	8	e
	Tunken	114.768	41.9378	town	After the Republic of China	1917	In 1917, the yellow flag reclamation team reclaimed wasteland here, hence the name.	5	e
	Jiutun	117.372	41.3645	Manchu township	After the Republic of China		Formerly known as the old Guojiatun, it was later changed to its current name	4	e
	Deng Oil Mill	114.412	41.5795	town	After the Republic of China	1920	In 1920, the Deng surname moved from Tianzhen to open an oil mill, hence the name.	6	e
	Erdaoqu	115.899	41.7653	Township	After the Republic of China	1921	The village was founded in 1921 and was named after the canal because it was located next to the second mountain canal.	2	e
	Li Jiadi	114.325	41.7164	town	After the Republic of China	1921	In 1921, Li Hualin of Ding County, Hebei Province came here to build a village and leased a large amount of land to tenant farmers, known as Mr. Li's land, which was later renamed to its current name.	6	e
	Erhaobu	114.35	41.6465	Township	After the Republic of China	1922	In 1922, the people of No. 2 Village in Zhangbei County came here to establish a village, because the village site was low-lying, so it was named No. 2 Bu, and the local pronunciation of "Bu" was Bo, which means low-lying place.	1	e
	Zhaoyang River	114.58	42.0779	town	After the Republic of China	1922	In 1922, Li Tianming, a native of Zhaoyanghe Village, moved here to build a village, hence the name.	4	e
Kangbao County	Kangbao	114.6	41.8529	County	After the Republic of China		It is named after the southern part of the city.	4	e
	Huang Gai Nao	115.336	41.5511	Township	After the Republic of China	1923	In 1923, the villagers of Huanggainao in Zhangbei County moved here and settled here, still using the old name.	9	e
	Lujiaying	114.349	41.821	Township	After the Republic of China	1924	Originally a Mongolian pasture, the Lu surname settled here in 1924, hence the name.	6	e
	Mandel Hall	114.521	41.9446	Township	After the Republic of China	1925	In 1925, the Chu surname and others came here from Mandetang, Zhangbei County to build a village, and the village was named after its original name	4	e
	Yan Youfang	114.825	41.7627	Township	After the Republic of China	1927	In 1927, the village was built by the Yan surname Kaiyoufang, hence the name.	6	e
	Zhongyi	114.473	41.6654	Township	After the Republic of China	1930	In 1919, Zhao Yili Village opened an oil mill, named Zhao Yi Oil Mill, and in 1930, the city was built and renamed Zhongyi Fort, which was later simplified to its current name.	6	e
	Taiping Zhuang	117.381	41.2433	Manchu township	After the Republic of China		Formerly known as Naohe Camp, it was later changed to its current name with the meaning of peace	9	e
	South Bridge	114.576	38.5248	town	After the Republic of China		Because it is located on the south bank of the Quhe River, it was formerly known as the Nanqu River, and was later renamed the current name in the direction of the Quhe Bridge	7	e
	Shoushan Temple	115.246	36.5573	town	After the Republic of China	1943	Formerly known as Nanyan Temple, it was later renamed Shoushan Temple in 1943 to commemorate the anti-Japanese hero Zhang Shoushan	4	e
	Big Head Mountain	117.24	41.8963	Township	After the Republic of China		It is named because the single peak of the mountain behind the village is isolated and resembles a human head.	1	e
	Six ditches	118.282	40.9527	town	After the Republic of China		From Tougou to Pingquan here is the sixth ditch, hence the name	0	e
	Three forks	118.895	40.3549	The village belongs to Nanzhangzi Township	After the Republic of China	1949	It is the intersection of three ditches	2	e
	Nanlugu	114.541	36.7175	Township	After the Republic of China		According to legend, Lü Dongbin was buried in this village name Lugu after his death in the Eight Immortals, and was assigned to Congtai District in September 2016	4	e
	Touerying	115.569	40.4807	Township	After the Republic of China		Later, ten battalions of electric troops were stationed outside Juyong Pass to protect the capital. This is the first camp, which was called the first camp after the establishment of the village, and later due to the flood in the second camp village in the north of the village, the two villages were merged and began to be called the first second camp.	5	e
	Cishan	114.112	36.581	town	After the Republic of China		It was named because there is a magnetic mountain to the north of the village	1	e
	Chaoyang land	118.236	42.0277	town	After the Republic of China		There was once a small temple in the village, and there was a horizontal plaque on the temple door that read: "Chaoyang Land". Because the village is located at the base of the North Mountain, with a leeward wind and rising sun, people have set the current name according to the plaque on the temple gate and geographical conditions.	1	e
	Wuli Terrace	119.72	39.9932	The township people's government is located in Gaojianzhuang Township	After the Republic of China	1950	5 miles away from Shanhaiguan, the Ming Dynasty built a beacon tower here	5	e
	Stone cave	113.962	36.6763	Township	After the Republic of China		It is named because it is close to Phoenix Mountain, and there is a stone cave on the northern slope of the mountain	1	e
	On the cliff	118.937	39.5823	Township	After the Republic of China	1953	It is named because the village site is built on an earthen cliff	1	e
	Niutouya	119.411	39.8416	town	After the Republic of China	1953	On the west side of the village, there is a giant rock resembling a cow, hence the name	1	e
	Luwei Mountain	119.012	40.115	The village belongs to Liujiaying Township	After the Republic of China	1953	It is located at the foot of Luwei Mountain, hence the name	1	e
	Liu Tian Ge Zhuang	119.035	39.8228	town	After the Republic of China	1953	It was named after the surname	1	e
	Shangyinggezhuang	119.026	39.87	Township	After the Republic of China	1953	The original name was hard seizure of the village, and it was said that Huanghua Port seized land to build a village, and later misunderstood the current name	1	e
	Pei Shan	115.456	39.2361	town	After the Republic of China		Located between the three mountains, it has the meaning of foiling, so it is called Peishan Mountain, which was later misinterpreted into the current name	1	e
Guyuan County	Pingdingbao	115.687	41.6779	town	After the Republic of China		There is a mound in the original village, so it is called Pingdi Naobao. Later, the city was built as a fortress and renamed Pingding Fort.	1	e
	Danzhai	115.088	36.8997	town	After the Republic of China		It is said that in ancient times, there were two rivers in the village, which divided the village into two parts, so it was called Erzhai, and this river was like a flat pole, carrying the two villages apart, commonly known as Dan Erzhai, which was later simplified to this day	2	e
	Zhanghe dian	114.82	36.4222	town	After the Republic of China		It is named after the Zhang River in ancient times	2	e
	West Henan	119.207	39.5687	Township	After the Republic of China	1953	It is named because it is located in the southwest of the lower reaches of the Yang River	2	e
	Shangzhuangtuo	119.597	40.126	Township	After the Republic of China	1953	Located on the east bank of the Shihe River, the village was built on a small island, hence the name	2	e
	Deep River	119.453	39.9402	Township	After the Republic of China	1953	It is named because the water near the river is deep	2	e
	Mujing	118.928	39.7627	town	After the Republic of China	1953	There is a wooden well in the village, hence the name	2	e
	Tang Lake	115.38	39.2018	town	After the Republic of China		It is named after the pond in the village	2	e
	Abandoned tenant farm	119.089	39.5337	Township	After the Republic of China	1953	Formerly known as Wilderness Meadow Zizhuang, it was named because it was built on a barren meadow, and later simplified to its current name	3	e
	Beihuatai	119.095	40.0152	Township	After the Republic of China	1953	It is said that it is named after the lotus flowers in the pond next to the earthen platform	3	e
	Bird's Nest Village	119.056	40.0142	The village belongs to Huatai Township	After the Republic of China	1953	It is said that there are white swallows living under the bridge in the village, so it is called Baiyanzhuang, and later the swallows fly to nest and change the current name	3	e
	Gebo	119.019	39.7746	Township	After the Republic of China	1953	One is that the village has been dry for a long time, and there are clams in it, hence the name; It is said that the village resembles a clam and is named after the low-lying terrain	3	e
	Diao Wo	116.089	39.4883	Township	After the Republic of China		It was named after the carved nest on the giant willow, which was later misinterpreted as this name	3	e
	Hejin	114.023	36.8025	town	After the Republic of China		The original name is Jicheng, which means another prosperous city after Wu'an. Later, in order to commemorate the anti-Japanese hero Comrade He Jin, he changed his current name.	4	e
	Tiangezhuang	118.949	39.776	Township	After the Republic of China	1953	It was named after the surname	4	e
	Luwang Village	119.355	39.8407	Township	After the Republic of China	1953	It was named after the surname	4	e
	Du Zhuang	119.168	40.0888	Township	After the Republic of China	1953	It was named after the surname	4	e
	Liujiaying	118.933	40.1097	Township	After the Republic of China	1953	It is the ancient Great Wall Liujiakouguan camp, hence the name	4	e
	Sunjiadian	115.794	39.4597	Township	After the Republic of China		It got its name from the surname	4	e
	Sinqiao	116.092	39.2763	Township	After the Republic of China		The new bridge on the Baigou River was named Xinqiao, which was later misrenamed to the current name	4	e
	Xiao Guanying	116.05	39.3298	Township	After the Republic of China		Because the big surname Xiao was an official in the court, he was named	4	e
	Zhang Liuzhuang	116.137	39.1795	Township	After the Republic of China		It got its name from the surname	4	e
	To the north of the western mountain	115.288	39.1427	Township	After the Republic of China		It is named after the direction	4	e
	Zhang Ji	114.577	41.6467	town	After the Republic of China		The village was named after Zhang and Ji.	4	e
	Tuanlin	119.261	39.6218	Township	After the Republic of China	1953	It was once a militia station, and later became its current name	5	e
	Yuguan	119.365	39.9067	town	After the Republic of China	1953	The ancient names are Linyuguan and Yuguan, because of the Linyu (Dai) River, and it is an important pass, and it was later mistaken for the current name	5	e
	Double hope	119.066	39.9096	The residence of the town people's government belongs to Shuangwang Town	After the Republic of China	1953	The original name was Shuangyi, and it is said that there were brothers and sisters who died here in the Ming Dynasty, so the name, and Hou Ya is the current name	5	e
	mine	114.194	36.8222	town	After the Republic of China		Formerly known as Wuxingdian,	6	e
	Shimen Village	119.615	40.0965	town	After the Republic of China	1953	It is said that this original stone city was built, hence the name	7	e
	Cao Dongzhuang	119.173	39.9405	Township	After the Republic of China	1953	Formerly known as Trough Dongzhuang, it was named after the east of the Drinking Horse Stone Trough in front of the Dragon King Temple, and was later mistaken into the current name	7	e
	Shimen Street	118.863	39.7445	town	After the Republic of China	1953	Formerly known as Xue Xiaozhuang, it was later renamed because there was a stone gate on Liuyin Mountain in the north of the village	7	e
	Qumo	114.702	36.845	Township	After the Republic of China		Formerly known as Yi'an Village, also known as Bamen Village, it was later renamed Qu Mo because it was located next to the old road from Quliang City to Nanhe	8	e
	Tea Shed	119.137	39.917	Township	After the Republic of China	1953	Because it is located next to the Great Imperial Road and has a tea shop, it is named	8	e
	North Anle	114.344	36.7795	Township	After the Republic of China		When the village was first established, the residents named it Anle in order to seek peace and happiness. Because there are two Anle, the village is located in the north, hence the name.	9	e
	Shiwangji	114.904	36.3117	town	After the Republic of China		Because the villagers hoped that their descendants would have a broad career, they took the name Wangshi Village, and later named it because of the development of the village.	9	e
	Queen's Village	119.054	39.5097	Township	After the Republic of China	1953	It is said that there was a begging girl who was chosen as the imperial concubine here, hence the name	9	e
	Xin Lizhuang	116.178	39.2941	town	After the Republic of China		The original name was Qinzhuang (meaning hard work), and later evolved into the current name	9	e
	Pinggu store	115.08	36.5758	town	After the Republic of China		Formerly known as Pingguo, it was later renamed	1	e
	Sangongdi	113.972	41.3779	town	After the Republic of China	1954	In 1954, a village was built on the third construction site to resettle the immigrants near the Guanting Reservoir, hence the name.	6	e
	Xinfan Village	114.506	38.0309	City streets	After the Republic of China		In 1955, some villagers in Fan Village moved here to establish a new village, hence the name	4	e
Dachang Hui Autonomous County	Dachang	117.013	39.891	town	After the Republic of China	1955	Originally an ancient market town, commonly known as Dachang, it was later homophonic and changed to its current name. In 1955, Dachang Hui Autonomous County was established, which is the county seat, so it is called Chengguan. In 1987, it was renamed to its current name.	6	e
	Donghe Village	119.735	40.1629	Township	After the Republic of China	1956	It is named after the surname and the direction	0	e
	Big Stone Ridge	119.174	40.5286	Township	After the Republic of China	1956	It is named because there is a large ridge in the south and north of the village	1	e
	Chagou	118.204	41.0848	Township	After the Republic of China		According to the Chengde Prefecture Chronicle: "Dachagou is ten miles southeast of Heishan Liang". Because it is located at the intersection of three forks, it is named.	1	e
	Qiu Ying	119.302	39.7105	The town people's government is located and belongs to Dapuhe Town	After the Republic of China	1956	It is named after the village	4	e
	Zhu Ge Zhuang	118.815	39.7508	Township	After the Republic of China	1956	Formerly known as Zhu Gezhuang, it was named after the surname, of which "each" is close to the pronunciation of the ancient Chinese word "home", which means "home"	4	e
	Yiyuankou	119.566	40.1872	Township	After the Republic of China	1956	It is located next to the entrance of the Great Wall Pass and Yiyuan, hence the name of the village	5	e
	Zhucaoying	119.603	40.183	Township	After the Republic of China	1956	It is said that Cao Cao was stationed here, hence the name	5	e
	Banla Mountain	115.017	41.5664	Township	After the Republic of China	1958	The village was founded in 1958 and was named after the mountain it leaned on.	1	e
	Lightning River	115.805	41.7139	Township	After the Republic of China		It is named because it is located on the banks of the Lightning River.	2	e
	Wang Guanying	118.272	39.9294	town	After the Republic of China		It is named after the surname and official title	4	e
	Fengfeng	114.221	36.4877	town	After the Republic of China		There are two peaks in Drum Mountain in the west of the village, named Shuangfeng, which later evolved into the current name.	1	e
	Yanhe Camp	119.076	40.0469	town	After the Republic of China	1961	Originally the Great Wall Chongyukou Camp, it is said to have been named by Li Shimin, the king of the Tang Dynasty	5	e
	Dongyaozi	114.903	40.8565	town	After the Republic of China		Originally named Loess Field, because the village was outside the Great Wall, it was later renamed Kouwai Dongyao, and changed its name to its current name in 1981.	7	e
	Erhe	114.944	41.3893	town	After the Republic of China	1982	The village was founded in 1938 and named Xinweizi, and in 1982 it was renamed after the original Mongolian ranch.	6	e
	Xin'an Street	114.633	38.2277	The town people's government is located and belongs to Xin'an Town	After the Republic of China	1982	In 1982, it was named Xin'an Street, named after the nearby Xin'an Railway Station	8	e
	Head Village	115.098	38.4347	Hui township	After the Republic of China		Formerly known as Xiaozhuanger, the villages were popular and sent numbers, because they started from the village, hence the name.	6	e
	Shucun	114.193	36.6977	town	After the Republic of China		In the early Ming Dynasty, because it was far away from Wu'an, it was named Shucun, and later Yahua became Shucun.	0	e
	Xifuji	115.32	36.1398	Township	After the Republic of China		Maling Village moved west and changed its name	0	e
	Shenjing	115.266	40.6721	Township	After the Republic of China		Because it was surrounded by mountains in the early years, it was located in the center of the basin and could not leak out, so it was called Shenjing Haizi, which was later simplified to its current name.	2	e
	Douzhuang	116.075	39.4396	Township	After the Republic of China		The surname Dou moved here to build a village, which was later misinterpreted as this name	4	e
	Xiazhai	118.971	39.8936	Township	After the Republic of China	1984	Formerly known as Lujiazhuang, it was later said that Xue Lizhengdong once camped here and changed his current name	5	e
Jingxiu District	Nanqi	115.153	38.507	Township	After the Republic of China		In ancient times, it was the southern flag, which was said to be the flag of the ancient battlefield winners, because of the name flag village, and later named the southern flag because of the direction, and gradually misinterpreted into the current name.	5	e
	Guanchang	119.161	40.183	Township	After the Republic of China	1984	Formerly known as the official horse farm, it was named after the Qing Horse Farm, and was later simplified to the current name	6	e
	Shagou	114.964	41.4427	Township	After the Republic of China	1985	In 1895, the Shagou people came here to build a village, using the old village name.	0	e
	Pai River	117.639	38.4792	town	After the Republic of China		It got its name from the proximity to the Pai River	2	e
Dachang Hui Autonomous County	Shuyang	116.994	39.7605	town	After the Republic of China	1987	Since the Liao Dynasty, the administrative center of Xianghe County was established here, and it has been a county seat. Formerly known as Chengguan. In 1987, it was renamed after the former Liao Shuyang County City.	2	e
Sanhe City	Xunyan	117.075	39.992	town	After the Republic of China	1988	In the fourth year of Tang Kaiyuan (716), Sanhe County was established, and it was the county seat, so it was called Chengguan. In 1988, it was renamed after the north bank of the Xun River.	2	e
	Pan Zhuang	118.937	40.0557	town	After the Republic of China	1988	It was named after the surname	4	e
	Cao River	115.574	38.9572	town	After the Republic of China		It is named because of its proximity to the Cao River	2	e
	Dawangdian	115.457	39.0677	town	After the Republic of China		Formerly known as Dawangzhen, it was later renamed	6	e
	Gaolin Village	115.662	39.1182	town	After the Republic of China		Formerly known as Gaolinli, it was later renamed	3	e
	White grass	116.092	41.127	town	After the Republic of China		It is named because there is white grass on the mountain north of the village	3	e
	Pony Flat	118.64	40.2865	Township	After the Republic of China	1996	Formerly known as Xiaomanping, it was named after the low-lying water accumulation, and was later mistaken for its current name	1	e
	Yinzhuang	118.992	39.9552	Township	After the Republic of China	1996	Named after the surname	4	e
	Zhihui	118.872	39.6979	Township	After the Republic of China	1996	It is named because the village site is located in the camp of the ancient army	5	e
	Mushroom Valley	118.129	40.4853	Township	After the Republic of China		It got its name from the abundance of mushrooms in the village	3	e
	Bagua Ridge	117.742	40.258	Township	After the Republic of China		It is named because the fossil in the village is the size of a stone pot, and there is an artificially carved Bagua map on it	7	e
	Pingfang	127.54	45.6572	town	After the Republic of China		Historically, it was a north-south transportation artery. There are garrison posts and barracks, all of which are bungalows, and the word "backroom" evolves into the word "fang".	5	e
	Nanwang Village	114.172	37.9405	Township	After the Republic of China		The ancient name was Wang Zhuang, and later changed to the current name due to the direction	0	e
	Fang Village	114.559	37.9887	town	After the Republic of China		It is named because the village is square	1	e
	Hengjian	114.074	38.0711	Township	After the Republic of China		It is named because there is a large ditch in the village that crosses the east and west	2	e
	Luan River	117.76	40.9591	town	After the Republic of China		It is named because of its proximity to the Luan River	2	e
	Tiankou	114.856	37.1896	Township	After the Republic of China		The original name was Tianguchi, which was the name of the plot, and later built a village here, which evolved into the current name	1	e
	Chai Guan	114.101	36.915	Township	After the Republic of China		At the exit of mountains and rivers, in ancient times, villagers mostly made a living by chopping wood and burning charcoal, hence the name.	6	e
	Anziling	117.914	40.4305	Township	After the Republic of China		It is named because it resembles a saddle	1	e
	Anchun Gou Gate	117.204	40.8873	Manchu township	After the Republic of China		In the northern ditch of the village, the forest used to be dense, and there were many "quail" birds, called quail ditch, which was later mistaken for the current name.	3	e
	Dangba	118.606	40.7783	town	After the Republic of China		There is a boulder at the mouth of the river in the north of the village that can block the water into the village, so it is called Danba, which was later misinterpreted into the current name	7	e
	Beifeng Mountain	114.058	38.0493	The township people's government is located and belongs to Fengshan Township	After the Republic of China		Originally with Zhongfeng Mountain and Nanfeng Mountain as a village, it was later divided into three villages according to the direction and changed its current name	1	e
Jingxing County	Weishui	114.129	38.0331	The residence of the people's government of the county and town	After the Republic of China		The ancient name was Dahua Village, and later the current name was changed to the current name after the spring water flow in the southern town of the village	2	e
	Dongdadi	118.593	40.4346	Township	After the Republic of China		It is named to distinguish it from the western land	0	e
	Da Cao Zhuang	114.94	37.566	Township	After the Republic of China		It got its name from the surname	4	e
	Niu Jin Zhuang	117.168	38.1523	Township	After the Republic of China		Formerly known as Wanghai Temple. Therefore, there is water and grass in the land, the cattle industry is prosperous, and the villagers' lives are getting better and better, so the current name is changed.	6	e
	Meizhuang	114.101	37.9782	The village belongs to Xiulin Town	After the Republic of China		Because the village is surrounded by 3 mounds, shaped like plum blossoms, it is named	1	e
	Yanli	114.756	36.9857	Township	After the Republic of China		Li is an administrative unit below the county in ancient times, because the Yan surname lived here, hence the name	4	e
	Xinzhuang	113.922	38.0853	Township	After the Republic of China		Formerly known as Xinzhuang, it was later changed to its current name	6	e
	Niujiaqiao	114.909	37.3608	Township	After the Republic of China		It was named after the family surnamed Niu built a bridge here	7	e
Jizhou City	South Wu Village	115.561	37.3911	town	After the Republic of China		Because the village site is directly south of Jizhou City, in ancient times, "Zi" was the north and "Wu" was the south, so it was named.	0	e
	West vertical	114.399	37.4632	Township	After the Republic of China		It is rumored that there is a large stone strip in the river channel to the east of the village, vertical from east to west, and the name of the village is west vertical.	2	e
	Red flag	117.667	41.1146	town	After the Republic of China		It is named after the red flag of the Manchu Eight Banners	4	e
	Datun	114.672	37.1789	Township	Ming Dynasty		The village was formerly known as Jiawutun, and later the village became bigger and bigger, simply called Datun	0	c
	Fruit depression	116.081	38.3933	Hui township	Ming Dynasty		Because the village is located in the northern depression of Liulin, it originally belonged to the orchard of the Chen family in Liulin, hence the name.	3	c
	Beishi Shilipu	114.64	37.9167	The village belongs to Mengdongzhuang Township	Ming Dynasty		Formerly known as Dongbaopu, after Ming Luancheng County moved to its current location, it was renamed to its current name due to the distance and orientation from the county seat	0	c
	East Tiangong Camp	115.43	38.0762	Township	Ming Dynasty		It is rumored that during the Ming Dynasty, people migrated from Hongdong County, Shanxi Province, and built two villages in the north of Tiangong, called East and West Tiangong Camp according to the direction, and in 1960 the two villages were merged, and then separated, and this village was located in the east, hence the name	0	c
	Dibeitou	117.984	39.9423	town	Ming Dynasty		The Ming Dynasty built a village. It is named because it is located at the north end of the land	0	c
	Houpu	117.919	40.1839	The township people's government is located and belongs to Xiliu Village Township	Ming Dynasty		The village was built in the Ming Dynasty and was called Shahepu. The village was in the north, formerly known as Houshahepu, and is now renamed Houpu	0	c
	Big five miles	118.529	40.0132	Township	Ming Dynasty		In the early Ming Dynasty, the Yang surname moved from Shandong to this village, called Dawuzhuang, and later changed to Stackhouse. After 1942, the village was renamed because it was five miles away from the surrounding five villages	0	c
	Jiuzhi	115.153	36.2521	town	Ming Dynasty		During the reign of Emperor Huizong of the Ming Dynasty, the county seat of Daming was moved here, and it was abolished as a village after the twenty-third year of Qianlong in the Qing Dynasty, hence the name	0	c
	Dongbaoshui	114.839	38.729	Township	Ming Dynasty		At the end of the Ming Dynasty, some villagers of Zhou Yushui moved here to establish a village, and changed the name to the current name with the direction	0	c
	Mibeizhuang	116.23	39.0901	Township	Ming Dynasty		It was built in the early Ming Dynasty, moved out of Mi Dadong Village and settled here, located in the north of the original village, hence the name	0	c
	Nanbayu	115.92	39.0843	town	Ming Dynasty		The village was first established in the Ming Dynasty, because the direction was located in the south of Daba Village, so it was named	0	c
	Nanzhuang	115.628	38.4085	town	Ming Dynasty		The village was built in the Ming Dynasty and was named after the direction	0	c
	Xocheng	114.172	40.1193	town	Ming Dynasty		It was built during the Liao Tonghe period, abolished in the early Ming Hongwu period, and rebuilt the east and west cities in the fourth year of Tianshun (1460), which is located in the west, hence the name.	0	c
	Dongcheng	114.52	40.2078	town	Ming Dynasty		In the fourth year of Ming Shun (1460), it was named because of its orientation	0	c
	Beixintun	114.644	40.9012	Township	Ming Dynasty		It was named after the old village during the Ming Dynasty	0	c
	Xibali	115.357	40.4513	town	Ming Dynasty		During the Hongwu period of the Ming Dynasty, it was built and named after 8 miles west of Leijia Station (now Xinbao).	0	c
	Dongbali	115.468	40.4252	Township	Ming Dynasty		The village was built during the Hongwu period of the Ming Dynasty, named after the East Bahuali of Leijia Station (now Bao'an).	0	c
	Wubao	115.278	40.3436	town	Ming Dynasty		In the third year of Ming Jingtai (1452), Shanxi immigrants moved here to settle, because of the ordinal number five, hence the name	0	c
	Houcheng	116.078	40.6986	town	Ming Dynasty		The village was built in the early Ming Dynasty, formerly known as Datun, in the south of the Bai River, and the fort was built in the north of the Bai River during the Ming Hongli period, because the fort was built after the old city, so it was named	0	c
	Sangou	118.247	41.0276	town	Ming Dynasty		From Tougou to Pingquan is the third ditch, hence the name.	0	c
	East Dragon Tiger Village	116.432	39.236	Township	Ming Dynasty		The village was built in the Song Dynasty, renamed Longhuzhuang during the Ming Wanli period, and was divided into East and West Longhuzhuang in 1938.	0	c
	Xiqinglan	116.101	37.584	Township	Ming Dynasty		It is rumored that before the Ming Dynasty, there was a Qinglong town here, and at the end of the Yuan Dynasty and the beginning of the Ming Dynasty, the town was destroyed due to the war, and only two ends remained, collectively known as Qinglan, during the War of Resistance Against Japanese Aggression, Qinglan was divided into two villages in the east and west by the big pit in the village, and…	0	c
	Beixin store	116.145	37.9656	town	Ming Dynasty		Formerly known as the old store, the village was destroyed when the Ming Dynasty King Yan swept the north, and was rebuilt during the Yongle period, named Xindian, in order to distinguish the new store in the east of Jiaohe, and was renamed Xixindian, which later evolved into the current name.	0	c
	Fifteen levels	116.221	38.2783	town	Ming Dynasty		In the Ming Dynasty, immigrants from Hongdong County, Shanxi Province moved here to build a village, and legend has it that because the east and west streets of the village were fifteen miles long, it was named Fifteenth Street, and later it was called the fifteenth level.	0	c
	Nanxuxiaozhuang	117.147	37.9379	Township	Ming Dynasty		In the second year of Ming Yongle (1404), the Xu surname moved here to establish a village, because there was Xuzhuang in the north of the village, so it was named Nanxu Xiaozhuang.	0	c
	Liubeizhai	117.913	40.0234	Township	Ming Dynasty		To the north of the village, there is a mountain that resembles a cow's back, hence the name Niubei Village, which later became its current name	1	c
	Shangbi	114.595	36.6692	Township	Ming Dynasty		To the south of the village, there is a sand dune resembling a wall, hence the name Shabi. Tang called Shangbi. At the end of the Qing Dynasty, it was changed to Shangbi, and in 2015 it was assigned to Congtai District	1	c
	Dayu	114.208	36.3875	town	Ming Dynasty		In the Ming Dynasty, there was Wujiahe Village 2 kilometers northeast of this place, which was later washed away by floods, and the residents moved to the southwest to build a village and settled down, named Beidayu. Nandayu is now called Dayu because it is located in the south of this village.	1	c
	Xishi Mountain	114.185	36.7518	Township	Ming Dynasty		In the Ming Dynasty, it was called Tuzhan. In order to distinguish it from the eastern earthen stack, it was renamed the West Earth Line. Later, because of the northern hill of the village, it was called the western earth (mountain). In 1982, it was renamed Xitushan.	1	c
	Beigao	114.807	36.2798	town	Ming Dynasty		The north side of the village is higher, named Beigao, and later evolved to this day	1	c
	Baozigou	119.104	39.7794	The village belongs to Mengliuhe Township	Ming Dynasty		Because the mountain north of the village resembles the shape of an old man holding his head, it is called Baotougou, and later it is now named	1	c
	Qiyu	115.048	39.1596	Township	Ming Dynasty		Built in the Ming Dynasty, it was named after being in seven ravines	1	c
	Kitada	115.873	39.1612	town	Ming Dynasty		At the end of the Ming Dynasty, the surname Li came to settle here, because there were many fields in the north of the South Juma River, hence the name	1	c
	Longmen	115.242	39.5985	Township	Ming Dynasty		In the early Ming Dynasty, it was named after the topography	1	c
	Beitai	114.537	38.8554	Township	Ming Dynasty		During the Ming Chongzhen period, it was named because there was an earthwork on the north slope when the village was built	1	c
	Sand nest	114.051	38.9712	Township	Ming Dynasty		It was built in the early Ming Dynasty and was named after the topography	1	c
	Beixinbao	115.76	40.4156	town	Ming Dynasty		During the Wanli period of the Ming Dynasty, the village was built, named Taiziwa, and due to repeated disasters, it was moved to its current location called Beixinbao, and then homophonic Beixinbao	1	c
	Dongmao	116.275	40.8464	town	Ming Dynasty		The village was built in the middle of the Ming Dynasty, and the village was high, and the sunrise could be seen at the hour of the rabbit, hence the name	1	c
	Sandaochuan	116.072	41.2148	town	Ming Dynasty		The village was built in the early Ming Dynasty and was named after the topography	1	c
	Shizuizi	115.014	40.9964	town	Ming Dynasty		The village was built at the end of the Ming Dynasty, named after the stone mouth on the side of the mountain behind the village	1	c
	Sitaizui	115.359	40.8146	Township	Ming Dynasty		The village was built during the Yongle period of the Ming Dynasty, and was named because it was located between four mountain mouths	1	c
	Banpo Street	115.166	40.5475	town	Ming Dynasty		The village was built at the end of the Ming Dynasty and was named after the topography	1	c
	Qigou	118.468	41.0064	town	Ming Dynasty		In the sixteenth year of Ming Chongzhen (1643), the village was built, because it was the seventh ditch from Chengde Tougou to this place, hence the name	1	c
	Niutuo	116.35	39.2737	town	Ming Dynasty		He was named Lin Wodian and Dong Jialin. Later, the settlement was renamed because it resembled a "cow."	1	c
	Shawa	116.177	38.4201	Township	Ming Dynasty		In the second year of Yongle (1404), Shanxi immigrants built a village in the naturally formed Dashawa, hence the name.	1	c
	Caojiawa	116.442	37.6289	Township	Ming Dynasty		In the second year of Ming Yongle (1404), the Cao clan moved from Shandong Jiyu County to settle here, because of the low-lying terrain, hence the name.	1	c
	Gaochuan	116.564	38.2468	Township	Ming Dynasty		It is rumored that the village was built in the early Ming Dynasty, because the terrain was higher than the four directions, and when the river flooded, the water flowed around the village, hence the name.	1	c
	Xiaoniuzhuang	117.04	38.5944	town	Ming Dynasty		During the Yongle period of the Ming Dynasty, the three surnames Cai, Hu and Liang moved from Hongdong County, Shanxi Province to this village, because the village was shaped like a cow, so it was named.	1	c
	Xiaoshan	117.596	38.1861	Township	Ming Dynasty		In the second year of Yongle (1404), the surnames Liu and Yang moved from Hongdong County, Shanxi Province to this village, because the village was built at the eastern foot of Xiaoshan, hence the name.	1	c
	Xiyangze	114.372	37.584	Township	Ming Dynasty		Formerly known as Heiwu Village and Taipingzhuang, in the Ming Dynasty, the village was moved to the south of the gang, and there was a swamp in the north of the village, so it was renamed Yangze. Later, it was divided into two villages, east and west, and the village was located in the west, hence the name	2	c
	Swallow River	117.924	39.7605	Township	Ming Dynasty		It is rumored that Zhu Di, the king of Yan, once used the river to transport grain here, so the small river in the village was called the grain transport river. Later, Zhu Di's son drowned in this river, so he changed the name of the river to Yan Taihe, and after the establishment of the village, the village borrowed the name of the river, and later evolved into the current name	2	c
Qu County	Xinmatou	115.174	36.8178	town	Ming Dynasty		The Jin Dynasty was named Baijiatan Town, and the Ming Dynasty was renamed Matou. It was renamed in 1987	2	c
	Henan store	113.667	36.5574	town	Ming Dynasty		It was named in the Ming Dynasty because it was located on the south bank of the Zhang River and had many stores.	2	c
	Xingzhuangbao	114.791	36.778	Township	Ming Dynasty		Because the original village was washed away by the river, the village was renamed Xinzhuang Fort, which was later misnamed	2	c
	Liucun	114.563	36.961	Township	Ming Dynasty		It is rumored that in the third year of Longqing in the Ming Dynasty, the village was flooded and most of it was washed away, leaving part called Liucun.	2	c
	Dahe	115.959	39.0419	town	Ming Dynasty		The Ming Dynasty Jiancun clan was named because there was a river in the village	2	c
	North Chengtou	115.684	38.3975	Township	Ming Dynasty		The village was founded in the early Ming Dynasty and was named after the northern part of the ancient grain transport river	2	c
	Xiwang Linkou	114.357	38.8286	town	Ming Dynasty		Built in the late Ming Dynasty, legend has it that the Banyu River estuary is lying on the dragon, and the village was built in the west of the estuary, so it was named West Wolongkou, which later evolved into its current name	2	c
	Shuiguan	115.586	40.2552	town	Ming Dynasty		In the first year of the Ming Jiajing era, the Duke of Yin built the Duke of Yin on the original site to be in charge of the Yongding River Water Pass of the Yanghe people, and after building the castle, it was called Shuiguan Fort. In 1951, the Guanting Reservoir was built, and the original Guanting Village was flooded by the reservoir, and the villagers moved to the current location, called Shu…	2	c
	Qingsanying	115.462	41.1728	town	Ming Dynasty		The village was built at the end of the Ming Dynasty, because it was the third village of Qingshui River, so it was named	2	c
	Shenzhou	115.575	38.0063	town	Ming Dynasty		Formerly known as Wujiazhuang. In the tenth year of Ming Yongle (1412), the original Shenzhou City was destroyed by floods, and the state capital was moved here. In 1913, Shenzhou was downgraded to Shen County, and then became the county seat. Shenzhou is named after the old deep pond in the west of the city. It was once called Chengguan and changed its name to its current name in 1987.	2	c
Gucheng County	Zhengjiakou	115.938	37.371	town	Ming Dynasty		The Zheng family of the Ming Dynasty set up a ferry on the canal, called Zhengjia Ferry, later referred to as Zhengjiakou.	2	c
	The Xiang River	116.23	37.7588	town	Ming Dynasty		According to legend, the Liu family of the Ming Dynasty moved from Shanxi to build a village here, named Jiahe Liuzhuang. Emperor Qianlong of the Qing Dynasty built a palace and moved the village to the north bank of the river. From then on, whenever there was a great flood, the river would flow back its original course, and the water did not follow the old course and was called "Xui," so it was …	2	c
	Waliwang	116.493	38.0938	Township	Ming Dynasty		During the Yongle period of the Ming Dynasty, the village surnamed Wang was built in a low-lying place between the two rivers of Heilonggang and the Qingliang River, so it was named Wali Wang.	2	c
	Nanhetou	116.12	38.1461	Township	Ming Dynasty		According to the county chronicle, in the second year of Ming Yongle (1404), immigrants from Hongdong County, Shanxi Province moved to Nanli Village, the source of the Heilonggang River, hence the name.	2	c
	Linhe	115.934	38.202	Township	Ming Dynasty		In the Ming Dynasty, people migrated here from Hongdong County, Shanxi, near Yanghe (abandoned) to establish a village, hence the name.	2	c
	Nanxiakou	116.578	37.9699	town	Ming Dynasty		The Xia surname of the Ming Dynasty began to live here, which was the upper reaches of the canal, so it was called Xiakou, and later evolved into Xiakou. In order to distinguish it from Xiakou in the north, the current name was changed.	2	c
	Liuhe	116.861	38.697	town	Ming Dynasty		In the sixth year of Yongle (1408), Jing, Zhao, Han, Xiao and other surnames came from Hubei to settle here through Hongdong County, Shanxi, and were named because they established villages by the canal.	2	c
	Chen Zui	116.888	38.4692	Township	Ming Dynasty		In the first year of Ming Yongle (1403), the Chen surname was moved from Hongdong County, Shanxi Province to this village, and the South Canal formed a mouth shape around half the village, hence the name.	2	c
	High Bay	117.481	38.0464	town	Ming Dynasty		In the second year of Ming Yongle (1404), the Gao clan moved from Hongdong County, Shanxi Province to this village, because there was a large bay in the place, and the bay was named after the surname.	2	c
	Jinzhu	114.282	37.9726	The village belongs to Wujiayao Township	Ming Dynasty		Formerly known as Golden Pig Ridge, because it is located in the mountains, it is said that golden wild boars appear every night, and it was later homophonic and changed to its current name	3	c
Guye District	Lin Xi	118.463	39.7215	The residence of the district people's government	Ming Dynasty		Immigrants in the Ming Dynasty settled next to the woods in the east of the village, and the forest was divided into east and west, so it was named because it was in the west.	3	c
	Malan Valley	117.707	40.1962	town	Ming Dynasty		In the mountains, the mountains are full of Ma Lian (Ma Lian is also known as Ma Lin or Ma Lan), hence the name. Alias Lanyang, named after Qing Lanyang Academy	3	c
	Hazelnut Town	118.341	39.8315	town	Ming Dynasty		Formerly known as Hazelnut Ridge, it was named after the land was filled with hazelnut trees.	3	c
	Baigezhuang	118.795	39.6216	town	Ming Dynasty		It is named after the cypress tree.	3	c
	Qingtuoying	118.468	39.5455	town	Ming Dynasty		It is named after the grass that grows in the sand	3	c
	Baisiying	114.74	36.3904	Township	Ming Dynasty		In ancient times, there was a temple here, and the ancient cypress in the temple was towering, formerly known as Baisitun. Later, the permanent army was stationed there, also known as the White Temple Camp. It later evolved into its current name	3	c
	Zijing Pass	115.178	39.433	town	Ming Dynasty		The Ming Dynasty has been called Zijing Pass to this day. It is named after the blooming bauhinia flowers in the mountains.	3	c
	Linbao	115.525	38.5666	Township	Ming Dynasty		The Ming Dynasty built a village, and there were many trees around it, so it was named Linpu, which evolved into the current name because of the homonym of "shop" and "fort	3	c
	Qi Village	114.48	38.72	Township	Ming Dynasty		It was built during the Yongle period of the Ming Dynasty and was named because of the neat boundaries of the village	3	c
	Baile	114.882	39.9638	town	Ming Dynasty		The village was built in the early Ming Dynasty, and it is said that Zhu Di, the king of Ming Yan, stationed here in the north, and gave the white mule to the people.	3	c
	Huashaoying	114.633	40.2591	town	Ming Dynasty		The village was built during the Ming Jiajing period, named after the birch trees in the village	3	c
	Marquardt Fort	114.506	40.1448	Township	Ming Dynasty		The village was built during the Ming Chenghua period, named after the many horses raised in the village	3	c
	Southern vegetable garden	117.95	40.9658	town	Ming Dynasty		The village was built at the end of the Ming Dynasty and was named after growing vegetables	3	c
	Dengshang	118.189	41.3543	Township	Ming Dynasty		During the Ming Chenghua period, a large number of silver ore stones were stored here, hence the name.	3	c
Wuqiao County	Mulberry orchard	116.403	37.6373	town	Ming Dynasty		The village was built during the Hongwu period of the Ming Dynasty, and was named because of the thickets of mulberry trees. In 1958, the Wuqiao County People's Government moved here and became the county seat.	3	c
	Du Sheng	116.561	38.3862	town	Ming Dynasty		The settlement has two villager committees, East Dusheng and West Dusheng. In the second year of Ming Yongle (1404), immigrants from Hongdong County, Shanxi Province moved here and planted a Du tree, which was named as a commemoration after the Du tree survived.	3	c
	Wangshu	117.338	37.9566	town	Ming Dynasty		During the Wanli period, the village was built, and it is said that there was a large willow tree next to the village, and the villagers often recognized the village by looking at the tree, and over time replaced the original village name "Liu Xincheng" with "looking at the tree".	3	c
	Zhoujiazhuang	115.105	38.0291	town	Ming Dynasty		It was built by the Zhou surname before the Ming Dynasty, hence the name	4	c
Wuji County	Da Chen	115.034	38.2516	town	Ming Dynasty		In the Ming Dynasty, a Chen surname moved from Hongdong, Shanxi Province to establish a village, hence the name.	4	c
	Guo Zhuang	114.878	38.2168	town	Ming Dynasty		It is said that after the King of Yan swept the north, Shanxi immigrants moved here to establish a village, because the surname Guo was mostly there, hence the name.	4	c
	Zhonghao Zhuang	114.882	38.0831	Township	Ming Dynasty		The settlement has two villager committees, Haozhuang in the East and Haozhuang in the West. In the Ming Dynasty, the surnames Hao and Zhang settled here, named Hao Zhang. It was later named after its homophony and orientation.	4	c
	Changzhuang	118.21	39.7853	Township	Ming Dynasty		It was named after the surname	4	c
	Da Liu Zhuang	118.087	39.6377	town people's government residence, It belongs to Sujiawa Town	Ming Dynasty		In the Ming Dynasty, the surname Liu moved here to build a village, named after his surname	4	c
	Cuijiazhuang	117.901	40.0235	Township	Ming Dynasty		The Ming Dynasty built a village and was named after the surname	4	c
	Dongangezhuang	118.67	39.7954	town	Ming Dynasty		Formerly known as Ange Village, it was named after the surname.	4	c
	Hu Ge Zhuang	118.653	39.3959	town	Ming Dynasty		Formerly known as Cao Huzhuang, it was later named after the Cao surname was extinct.	4	c
	Fang Ge Zhuang	118.695	39.4684	town	Ming Dynasty		In the Ming Dynasty, it was called Fanggezhuang, and in the early Ming Dynasty, Shanxi immigrants surnamed Du changed their name to Dufangezhuang, and later called Fanggezhuang.	4	c
	Pangko Manor	118.825	39.4243	town	Ming Dynasty		When the village was built in the Ming Dynasty, the family surnamed Pang built the village, hence the name.	4	c
	Horse Village	114.493	36.5841	Township	Ming Dynasty		The Ming Dynasty built a village and was named after the surname.	4	c
Congtai District	South Su Trough	114.512	36.6339	town	Ming Dynasty		In the Ming Dynasty, the two surnames of Su and Cao lived here, so it was named Su Cao, and later got this name because of the direction.	4	c
	Huaguanying	114.45	36.5133	Township	Ming Dynasty		According to legend, Mubi Village and Ducun often fought in groups, and the government sent an official surnamed Hua to settle disputes between the two villages, which later developed into a village, hence the name.	4	c
	Peijiabao	119.271	39.7479	Township	Ming Dynasty		Formerly known as Peijiazhuang, it was named after the surname, and the fort was renamed Peijiazhuang Fort in the Ming Dynasty, which was later referred to as the current name	4	c
	Magu Camp	119.177	40.0328	Township	Ming Dynasty		It is said to be named after the female leader Ma Nuniang who guarded the border in the Ming Dynasty	4	c
	Weijiazhuang	114.759	37.2902	town	Ming Dynasty		The village was built in the Ming Dynasty and was named after the surname	4	c
	Fang Jiaying	115.354	36.9776	Township	Ming Dynasty		The Ming Dynasty Shenyang Wangfu army was stationed here to build a herd of grazing. Later, he changed his name to this name because of the wealthy people in the village	4	c
	Zhao Village	115.41	37.2245	Township	Ming Dynasty		The village was built in the Ming Dynasty and was named after the surname	4	c
	Erqilidian	115.455	38.8715	Township	Ming Dynasty		The Ming Dynasty Er surname moved to this place first, because it was seven miles away from the Baoding Prefecture Office, named Erjia Qili Store, and later referred to as Er Qili Store.	4	c
	Han Village	115.481	38.8967	Township	Ming Dynasty		During the Ming Dynasty, the two surnames of Song and Han were the big households in the village, called Song Han Village, and later changed to Han Village because the Song surname was extinct	4	c
	Dongding Village	115.186	38.3143	town	Ming Dynasty		It is said that the Ming Dynasty began to settle with the surname Ding, so it was called Ding Village. Later, it developed into two villages, east and west, and the east was Dongding Village.	4	c
	Big Deer Village	115.112	38.5399	Township	Ming Dynasty		The Ming Dynasty Lu surname came here to settle down, hence the name	4	c
	Lianggang	115.069	39.2512	town	Ming Dynasty		Built in the Ming Dynasty, the Liang surname was the first to live, first called Liangjiazhuang, and later changed its name	4	c
	Anger Manor	115.251	39.2957	Township	Ming Dynasty		It was founded in the Ming Dynasty and was named after the surname	4	c
	West Chenjiazhuang	115.227	37.7984	Township	Ming Dynasty		According to the "Dingxing County Chronicle", it is rumored that this village is the hometown of Empress Dowager Chen, the biological mother of Emperor Xizong of the Ming Dynasty. It is named after the surname and orientation	4	c
	Zhangjia Village	115.762	38.8548	town	Ming Dynasty		In the early Ming Dynasty, it was named after the surname	4	c
	Zhang Gang	116.242	39.0072	Township	Ming Dynasty		It was named during the early Ming Dynasty and the Hongwu period	4	c
	Bao Xu	115.734	38.4951	Township	Ming Dynasty		It is rumored to be the hometown of Bao Shuya, which later became a ruin, and the Ming Dynasty built a village	4	c
	Fanjiazhuang	114.633	38.9222	Township	Ming Dynasty		It was built during the Hongli period of the Ming Dynasty and was named after the surname	4	c
	Cuijiazhuang	114.33	38.7802	Township	Ming Dynasty		It was built in the early Ming Dynasty and was named after the surname	4	c
	Liu Jiatai	115.025	39.0386	Township	Ming Dynasty		The village was built during the Yongle period of the Ming Dynasty and was named after the surname	4	c
	Li Zhuang	115.365	38.6403	Township	Ming Dynasty		The Ming Dynasty built a village and was named after the surname	4	c
	Xin Zhuangzi	115.388	40.4455	Township	Ming Dynasty		Ming Dynasty Jianzhuang. It is named after the surname.	4	c
	Simburg	114.561	40.1686	Township	Ming Dynasty		In the second year of Ming Yongle (1404), the village was built, and it was named after the surname	4	c
	Yaojiazhuang	114.134	40.0862	Township	Ming Dynasty		The village was built during the Yongle period of the Ming Dynasty and was named after the surname	4	c
	Kongjiazhuang	114.758	40.7778	town	Ming Dynasty		The village was built in the Ming Dynasty and was named after the surname	4	c
	Huangjiazhuang	115.387	40.4073	town	Ming Dynasty		During the Hongwu period of the Ming Dynasty, the village was built and named Danjitun; During the Tongzhi period of the Qing Dynasty, it was changed to Huangzhuang, and it evolved into Huangzhuang at the end of the Qing Dynasty; The village was expanded and changed to its current name	4	c
	Wangjialou	115.604	40.5029	Hui township	Ming Dynasty		During the Ming Jiajing period, a wealthy family surnamed Wang came to settle here, and the house was magnificent, and there was also a lookout tower on the gate tower, known as Wangjialou, hence the name of the village.	4	c
	Sun Zhuangzi	115.525	40.1807	Township	Ming Dynasty		The village was built during the Yongle period of the Ming Dynasty and was named after the surname	4	c
	Tianjia kiln	115.559	40.7044	town	Ming Dynasty		The Ming Dynasty Tian surname settled here to build a kiln, hence the name	4	c
	Jiangjiatun	114.961	40.613	Township	Ming Dynasty		The village was built in the early Ming Dynasty and was named after the surname	4	c
	Dragon Xu Gate	118.556	40.6507	town	Ming Dynasty		It is rumored that Ming Xuanzong personally expedited Wulianghai and passed by the place and asked the strategists where they had been. When the strategist saw Emperor Xuanzong stroking his beard, he had an idea and said, "Dragon Beard Gate." Later generations got the name of the village because of this legend.	4	c
	Guo Zhangzi	118.875	40.9324	Township	Ming Dynasty		The village was built during the Ming Chongzhen period, and was originally named Coffin Village because the mountains around the village were covered with coffin trees. During the Shunzhi period of the Qing Dynasty, it was placed under the jurisdiction of Guo County Ma, so it was renamed to the present name.	4	c
	Yinjiaying	117.681	41.4937	Manchu township	Ming Dynasty		Because the Manchu Yin clan first lived here, it was named.	4	c
	Han family store	117.258	41.5388	Township	Ming Dynasty		During the Ming Wanli period, a Han surname came here to open a large car shop, hence the name	4	c
	Chen Mansion	117.032	39.8746	Township	Ming Dynasty		In the early Ming Dynasty, the village was named Chengfu, and later changed to its current name, all of which were named after their surnames.	4	c
	Shao Mansion	116.91	39.9085	Township	Ming Dynasty		The village was built in the Ming Dynasty and was named after the surname	4	c
	Summer Village	116.05	37.3715	town	Ming Dynasty		In order to commemorate Xia Guangxian, a townsman who taught in Weixian County, Shandong Province in the Ming Dynasty, there were 3 disciples who became Jinshi, making Xia Gong the crown of Confucianism and famous in later generations. In honor of Xia Guangxian, it is called the current name.	4	c
	Qiqiao	116.515	38.1606	town	Ming Dynasty		On behalf of the villager Qi Dongxi, he donated funds to build a bridge on the river south of the village, so he changed the name of the village to Qijiaqiao, which was later referred to as the current name.	4	c
	Wang Wuzhuang	116.47	38.0355	Township	Ming Dynasty		During the Yongle period of the Ming Dynasty, Wang Wenwu moved here and established a village, taking the name of the village Wang Wuzhuang.	4	c
	Huang Hua	117.374	38.3769	town	Ming Dynasty		Formerly known as Jinsha Town, it was called Han Village after Ming Yongle. In 1945, in order to commemorate Huang Hua, a former deputy director of the Hebei-Shandong Border Military Region of the Shandong Military Region, who died in the territory in 1943, Xinqing County was changed to Huanghua County. In 1984, Huanghua Town was established. The settlement was named Huanghua after that.	4	c
	Changguo	117.262	38.2846	town	Ming Dynasty		In the second year of Yongle (1404), the surnames Chang and Guo moved from Hongdong County, Shanxi Province to settle down, hence the name.	4	c
	Gotoso	117.183	38.3691	town	Ming Dynasty		According to investigations, in the second year of Ming Yongle (1404), the surname Teng was moved from Wankesongzhuang, Jimo County, Laizhou Prefecture, Shandong Province to Licun, and was named Tengjiazhuang. Later, it was divided into two villages, and the northern village is called the current name.	4	c
	Fanleitou	116.313	38.4229	town	Ming Dynasty		During the Yongle period of the Ming Dynasty, Li Chang, an immigrant from Shanxi, moved here to build a village, and took the name of the village Li Chang from his name, which was later mistaken as Lichang.	4	c
	Time village	116.187	38.5126	Township	Ming Dynasty		In the sixth year of Ming Hongwu (1373), the Shi clan moved from Hongdong County, Shanxi Province to build a village, hence the name.	4	c
	Li Guxian	116.412	38.4265	Township	Ming Dynasty		In the second year of Ming Yongle (1404), Shanxi immigrants surnamed Li built a village on the southwest side of Xiao Guxian, and named it Li Guxian because of his surname.	4	c
	Liangjia Village	115.983	38.4246	town	Ming Dynasty		The surname Liang of the Ming Dynasty was moved from Hongdong County, Shanxi Province to this village, hence the name.	4	c
	Shang Village	115.819	38.4968	town	Ming Dynasty		In the second year of Ming Yongle (1404), the Shang family was ordered to move here from Hongdong County, Shanxi Province to settle here, hence the name.	4	c
	Shao Zhuang	115.893	38.5133	Township	Ming Dynasty		In the Ming Dynasty, the Shao surname moved from Hongdong County, Shanxi Province to settle here and settle in the village, hence the name.	4	c
	Dachen Manor	116.142	38.2042	Township	Ming Dynasty		In the second year of Ming Yongle (1404), the Chen surname moved from Hongdong County, Shanxi Province to this village and named it Chenjiazhuang. Later, due to the gradual expansion of the village, it was changed to its current name.	4	c
	Benzhai	116.248	38.3424	Hui township	Ming Dynasty		It is rumored that Zhu Di, the king of Yan in the Ming Dynasty, swept the north, slaughtered the village, and was sparsely populated. Later, the Xin surname immigrated here and built a village called Xin Village. In order to commemorate the anti-Japanese national hero Ma Benzhai, it was changed to the present day in 1944	4	c
	Nanzhang Village	115.999	38.1891	Township	Ming Dynasty		Formerly known as Zhang Village, during the Yongle period of the Ming Dynasty, Zhang, Li, Liu, Wang, Guo and other surnames moved from Hongdong County, Shanxi Province, and built nine villages including Zhangzhang Village, Li Zhang Village, and Liu Zhang Village according to their surnames. Before and after the founding of the People's Republic of China, the four villages of Liu, Ma, Cao and Zhan…	4	c
	Qianxiaopingwang	116.001	38.1509	Township	Ming Dynasty		In the second year of the Jianwen era of the Ming Dynasty (1400), Tang Tai, a villager in the village, was strong in martial arts, contacted everyone, and flattened the two groups of "strongmen" occupying Jiaohe and Zangqiao, and the masses called him King Xiaoping, and later the name of the village was changed to King Xiaoping. At the end of the Qing Dynasty, it was divided into two villages acc…	4	c
	Fan Leitou	116.319	38.2961	Township	Ming Dynasty		In the first year of Ming Yongle, the surname Yuan was moved from Hongdong County, Shanxi Province to establish a village here, and changed its name to its current name.	4	c
	Han Village	116.397	38.3478	Township	Ming Dynasty		The village was built during the Yongle period of the Ming Dynasty and was named after the surname	4	c
	Yu Ji	116.541	37.7004	town	Ming Dynasty		In the second year of Ming Yongle (1404), the Yu clan moved north from Shandong to the north, settled here, and built a market named after it.	4	c
	Liang Ji	116.597	37.7636	town	Ming Dynasty		Formerly known as Bo Tea Shop, there is a market in the east of the village, and every time there is a dispute on the market day, people talk about the bad feng shui here. At the end of the Ming Dynasty, Liang used his 18 acres of land in the west of the village to establish a new collection. Since then, the Bo tea shop has been renamed Liangjiaji, and later referred to as Liangji.	4	c
	What manor	116.668	37.7162	Township	Ming Dynasty		The village was built in the Ming Dynasty and was named after the surname.	4	c
	Cui Er Zhuang	116.561	38.2859	town	Ming Dynasty		According to legend, in the first year of Hongwu in the Ming Dynasty (1368), the two surnames of Cui Shi in Jiangsu came here to build a village, so it was called Cui Shizhuang. During the Jianwen period, the Cui surname returned to his place of origin. After the King of Yan swept the north, the Cui surname still came here to establish a village, and it was called Cuierzhuang according to the loc…	4	c
	Dachu Village	116.693	38.2889	Hui township	Ming Dynasty		Ren Ji Xiaolan's hometown.	4	c
	Wangjiapu	116.948	38.2636	Township	Ming Dynasty		In the second year of Ming Yongle (1404), the Hui surname moved from Erlanggang, Shangyuan County, Yingtian Prefecture, Jinling, and took refuge in the residents of Sunchu Village of their own ethnic group (Hui), built a village nearby, and named it Huichu Village after their surname. Later, the village was larger than other Chu villages, so it was renamed	4	c
	Xue Guantun	116.976	38.4337	Township	Ming Dynasty		In the second year of Ming Yongle (1404), the surname Wang moved from Hongdong County, Shanxi Province to build a shack and settled down, and was named after his surname.	4	c
	Li Tianmu	117.065	38.3459	Hui township	Ming Dynasty		According to the genealogy of the surname Li, in the second year of Yongle in the Ming Dynasty (1404), the admiral Xue Tianpang came here to cover an area of 480 items, and then established the village as Xue Tianpang Tun, which was changed to its current name at the end of the Qing Dynasty.	4	c
	Yao Guantun	116.909	38.3901	Township	Ming Dynasty		According to the Li family tree, in the second year of Ming Yongle (1404), the surnames Chen, Zhong, and Zhou Zhou moved here from Shanxi, and the village was named Xinzhuang. In the fortieth year of the Qing Kangxi Dynasty (1701), there was a time when the name Li Tianmu came to settle here, this person was good at doing business and was quite famous, in order to distinguish it from other new vi…	4	c
	Qin Village	116.165	37.9292	town	Ming Dynasty		In the first year of Ming Hongwu (1368), an official surnamed Yao built a village here, hence the name.	4	c
	Fengjiakou	116.751	38.1673	Township	Ming Dynasty		It got its name from the surname	4	c
	Leaf three dialing	116.839	38.1239	Township	Ming Dynasty		The village was built during the Yongle period of the Ming Dynasty and was named after the surname	4	c
	Han Ji	117.194	37.9026	town	Ming Dynasty		The village was formerly called "Tangjia Dongtun". In the second year of Ming Shui Le (1404), the Ye surname moved from Yicheng, Anhui Province, and because the Tang family was powerful, they were not allowed to live, so they built a small village next to the village. Later, Ding Xingwang, a person surnamed Ye, finally settled in the village after several twists and turns, and changed its name to…	4	c
	Dou Border Affairs	117.26	38.1133	Township	Ming Dynasty		In the second year of Ming Yongle (1404), the Han family moved from Zaoqiang County to Lizhuang and named the village Hanzhuang. Later, a collection was established in the village and changed to its current name.	4	c
	Meng Dian	117.262	37.9149	Township	Ming Dynasty		In the second year of Ming Yongle (1404), the Wang family moved from Hongdong County, Shanxi Province to establish a village here, named Wangzhuang. Later, the Dou family moved to live, with a little fame, and because the village was close to Dabianwu, it was changed to its current name.	4	c
	Changzhuang	117.275	37.8709	Township	Ming Dynasty		In the second year of Yongle (1404), the Liu and Li clans moved from Luanzhou, Yongping Prefecture to this village, and the Hou Meng clan opened a shop here, which was famous locally, hence the name.	4	c
	Dongyao Village	116.885	38.6648	town	Ming Dynasty		In the early years of the Ming Yongle, the Chang clan moved from Laoshan, Shandong to establish a village, hence the name.	4	c
	Meng Village	117.11	38.0663	town	Ming Dynasty		According to investigations, in the second year of Ming Yongle (1404), the Yao surname moved from Hongdong County, Shanxi Province to this village and named Yaojiazhuang. In 1958, it was renamed to its current name.	4	c
	Suki	117.512	38.1496	town	Ming Dynasty		In the second year of Ming Yongle (1404), the Meng family moved from Hongdong County, Shanxi Province to build a village, named after their surname. In 1995, Mengcun Hui Autonomous County was established as the county seat.	4	c
	Front camp	115.358	37.9575	Township	Ming Dynasty		In the early Ming Dynasty, the Su family moved here to establish a foundation, hence the name. In 1965, Haixing County was established as the county seat, and the village name was used.	5	c
	Xixiaying	117.81	40.2101	Manchu township	Ming Dynasty		According to legend, when the Ming Yan King swept the north, he set up two camps in the north and south, both of which were close to the Yahe River, and the southern camp was named the Yahe Camp. It was simplified to its current name in 1965	5	c
	Jianchang Camp	118.58	39.8729	town	Ming Dynasty		The ancient name was Da'ankou, which was the pass to guard the Great Wall, and the troops were stationed here as a camp, gradually becoming a village, named Da'ankou Xiaying, and later took the west of the county seat as its current name	5	c
	Wuchongan	118.655	40.1968	Township	Ming Dynasty		The ancient name is Stone City. Later, because of the cold mouth of the Great Wall in the Ming Dynasty, the village was set up here, named Anchang Camp	5	c
	Matouying	118.825	39.2979	town	Ming Dynasty		When the Great Wall was built in the Ming Dynasty, this place was called Wuchong Ancheng, also known as Wuchong Anying because it managed five small camps around it. The latter was shortened to the current name	5	c
	Daxianggezhuang	118.75	39.4084	Township	Ming Dynasty		The ancient name was Xinqiao Town, and the Ming Dynasty was to prevent the invasion of Japanese pirates, and a camp was set up here, because of the coastal wharf, it was renamed the wharf camp. It was later misinterpreted into its current name	5	c
	Santunying	118.211	40.2216	town	Ming Dynasty		The Ming Dynasty built a village, so the army lived in the place called Xiangnanying, and later called Xiang Gezhuang, which was homonymous and the village. Later, it was divided into two natural villages, large and small, and the village was larger, hence the name	5	c
	Xiayingzhen	118.364	40.1833	town	Ming Dynasty		The Ming Dynasty built a city here and set up a guard, named the Sandian Zhongyi Guard, and later withdrew the guard and changed its name to the current name	5	c
	Shangying	118.322	40.2804	Township	Ming Dynasty		Formerly known as the Xia Qingshan Garrison Camp, referred to as the Xia Qingshan Camp, the Ming Dynasty was a barracks, and later simplified to its current name	5	c
Wuan City	Wu'an	114.193	36.6977	town	Ming Dynasty		It was named because Bai Qi "can raise soldiers, win battles, and get the people to settle down, so it is called Wu'an". At first, it was an earthen city, and in the middle of the Ming Dynasty, it was built into a brick and stone inner city, and at the end of the Ming Dynasty, an outer city was built.	5	c
	Xin'an Town	114.703	36.5839	town	Ming Dynasty		In the Ming Dynasty, some people were conscripted into the army and sent here, and built a village here, named "Xin'an", which was later misnamed to this name	5	c
Funing County	garrison camp	119.308	39.7978	town	Ming Dynasty		Originally Sun Guo Erzhuang, at the end of the Ming Dynasty, Wu Sangui and Feng Shouye camped here, so they changed their current name	5	c
Lincheng County	East Duck Pigeon Camp	114.605	37.5407	Township	Ming Dynasty		According to legend, during the Ming Dynasty, two armies were stationed here. One army wore blue clothes, known as the Duck Army, and the other army wore gray clothes, known as the Pigeon Army. Thus, it was named the Duck Pigeon Camp. The village is located in the east, hence the name.	5	c
	Pieces	115.221	37.2024	Township	Ming Dynasty		According to legend, the village was destroyed due to the war in the Ming Dynasty, leaving only eight people and cattle, and the people and the cow characters formed the word "piece", and the upper mouth and the lower eight formed the word "only", which together became a piece.	5	c
	Dishenying	115.279	36.9148	Township	Ming Dynasty		Formerly known as the Tenth Battalion, it was one of the eighteen battalions of the Shenyang Guard in the Ming Dynasty, and later evolved to this day	5	c
	East Horse Camp	115.994	39.1287	Township	Ming Dynasty		After the Ming Yan King swept the north, a pair of people settled here, because it was built in Hedong and there was a stone horse, hence the name	5	c
	Nantun	114.764	39.3247	Township	Ming Dynasty		It is said that the Ming Dynasty once stationed troops here, and it was named after the direction	5	c
	Liujiazhuang	114.681	39.4796	Township	Ming Dynasty		Formerly known as Liujiazhuang, it is said that the King of Yan stayed here when he swept the north, hence the name	5	c
	Daying	116.12	39.0858	town	Ming Dynasty		It is named after the Ming garrison and the large camp	5	c
	Shanfangbao	114.738	40.9673	Township	Ming Dynasty		During the Ming Dynasty, a camp was set up to garrison, called Shangfang Camp. During the Chenghua period, the castle was built, so it was used as a place for the past army to eat and lodg, and the current name was changed.	5	c
	Anjiabao	114.635	40.7399	Township	Ming Dynasty		In the early Ming Dynasty, the surname An built a village, and the fort was built during the Ming Wanli period, hence the name	5	c
	Xinbaoan	115.42	40.4481	town	Ming Dynasty		In the second year of Ming Jingtai (1451), it was the administrative center of Bao'an Prefecture. In the thirty-second year of the Qing Kangxi Dynasty (1693), Bao'an Prefecture moved its seat to present-day Zhuolu City, and set up security guards here.	5	c
	Little Nansinburg	115.732	40.324	town	Ming Dynasty		The village was built at the end of the Ming Dynasty, formerly known as Yujiazhai, and was once called Gejian Fort and Xiaoxin Fort in the Qing Dynasty, and later changed its name to its current name because it was in the south of the city.	5	c
	Wujiagou	115.071	40.3534	town	Ming Dynasty		In the third year of Ming Jingtai (1452), Shanxi immigrated to the military garrison, hence the name.	5	c
	Zhenning Fort	115.676	40.9815	town	Ming Dynasty		In the early Ming Dynasty, the village was built, and the fort was built during the Hongli period, and troops were sent to garrison the Great Wall to protect Ning, hence the name	5	c
	Four battalions	116.226	38.0122	Township	Ming Dynasty		In ancient times, it was the Yan State Barracks, and during the Yongle period of the Ming Dynasty, the four surnames Dou, Li, Shang, and Fan came here to establish a village, named Sijiaying, and later changed its name to the current name.	5	c
	Xu Liu Gao	116.48	38.2145	Township	Ming Dynasty		During the Yongle period, there were officials and soldiers surnamed Gao who passed through this place and were stationed in several nearby villages, so the village name was left behind as a high-ranking official, which was once divided into Xu Gao Guan, Liu Bao Zhu, and Gao Guan Santuan. Around 1949, it was renamed Xu Liugao.	5	c
	Uma Camp	116.812	38.0162	town	Ming Dynasty		The village was built in the late Ming and early Qing dynasties, and when the village was established, it was named because it was said that there was a cavalry battalion stationed there during the war between Song and Liao, and the war horses were all black.	5	c
	Zeng Xiaoying	117.388	37.9845	Township	Ming Dynasty		In the second year of Ming Yongle (1404), Zeng was ordered to move from Hongdong County, Shanxi Province to establish a village, which was the site of Yuan Shaotun's barracks at the end of the Eastern Han Dynasty, hence the name.	5	c
	Xinzhai store	114.728	37.8114	town	Ming Dynasty		Formerly known as Jiadian Town, there was no post shop here, and later changed to its current name	6	c
	Tiechang	118.157	39.8103	town	Ming Dynasty		The Yuan Dynasty set up an iron smelting yard here, which was later renamed the iron smelting yard, referred to as the iron yard, and later misunderstood as the current name	6	c
	Xiaochang	118.117	40.2467	Township	Ming Dynasty		In ancient times, it was an iron smelting yard, and after the establishment of the village, it was named Xiaochang, and later changed to its current name	6	c
	Zhayou	118.771	39.8606	town	Ming Dynasty		It was named because the villagers were engaged in the oil extraction industry.	6	c
	Fisherman's village	118.397	40.2742	Township	Ming Dynasty		In the fourth year of Yongle in the Ming Dynasty (1406), the Gao surname moved from Shanxi to settle here, because it was on the west bank of the Changhe River and made a living by fishing, hence the name.	6	c
	Little oil village	114.86	38.4775	Township	Ming Dynasty		It is said that the Liu surname settled here in the Ming Dynasty and made a living by grinding oil and selling oil, so it was called Liu You Village. Later, the number of other surnames in the village increased, and it was changed to the current name after discussion.	6	c
	Mingguan shop	115.336	38.3422	Township	Ming Dynasty		In the Ming Dynasty, the villagers opened shops here, and officials often ate and stayed here, hence the name	6	c
Qiaodong District	Old Crow Village	114.897	40.7638	town	Ming Dynasty		According to the "Xuanfu Town Chronicle": "Laoyazhuang Fort...... It was built by the Yuan Dynasty and restored in the Ming Dynasty due to the site of the reconstruction. At that time, there were large trees outside the west gate of the fort, and flocks of crows often roosted on the trees, hence the name.	6	c
	Dongjing Collection	114.026	40.0521	town	Ming Dynasty		Built during the Hongwu period of the Ming Dynasty, it was once named Daifuzhuang, Yong'an Town, and Dongjingbao, and after commercial development, it became the center of the collection and changed its name to its current name.	6	c
	Stone kiln	115.249	41.1606	Township	Ming Dynasty		The village was built during the Yongle period of the Ming Dynasty, named after the many stone kilns of the villagers	6	c
	Taiziwen	115.408	38.204	Township	Ming Dynasty		In the Ming Dynasty, the village had a market day, and the market trading time was from midnight to noon, so it was called Meridian Town. Later, because of the homophony of the word, it is called Ziwen, and because the village is larger, it is crowned with big characters	6	c
	Liang Ji	116.29	37.8096	Township	Ming Dynasty		During the Ming Dynasty, Liang Gang was the first to move from Shanxi to build a village, which later became a market, hence the name.	6	c
	Shanglin	116.099	38.3066	Township	Ming Dynasty		In the second year of Ming Yongle (1404), immigrants from Hongdong County, Shanxi Province moved to this village. At that time, there were many people doing business, hence the name.	6	c
	Paper room head	116.762	38.2798	Township	Ming Dynasty		In the first year of Ming Shui Le (1403), this was the land of the garrison, and there was a "branch room" (similar to the logistics department) that supplied military materials such as grain and grass for officers and soldiers, so it was called the branch head, which later evolved into the current name.	6	c
	Salt Mountain	117.238	38.0585	town	Ming Dynasty		It was called Pingjin Township in the Han Dynasty and Xiangyu Pavilion at the end of the Yuan Dynasty. In the ninth year of Hongwu of the Ming Dynasty (1376), the seat of Yanshan County was moved here, and it was the county seat. It is named after the county.	6	c
Qing County	Wooden door store	116.75	38.4774	town	Ming Dynasty		According to records: In the third year of Emperor Wu of the Han Dynasty (126 BC), Liu Mian was named the Marquis of Canhu and the fief was Mumen City. During the Yongle period of the Ming Dynasty, the salt envoy operated salt here, and it was changed to Haiying Sanjia Zaohu Mumen Store, later referred to as Mumen Store	6	c
	Xin Ji	117.596	38.0925	town	Ming Dynasty		In the second year of Yongle (1404), the Chen surname moved from Shanxi to this village. Because the place is a local rural emerging market, it was named Xinji and later called Xinji.	6	c
	White estate	118.146	39.9134	town	Ming Dynasty		The village was built in the Ming Dynasty and was named after the Bai cemetery in the south of the village	7	c
	East Niangniang Village	118.088	40.0402	Township	Ming Dynasty		The Ming Dynasty built a village. Therefore, there is a Niangzi Temple in this place, so it was named Niangzizhuang, which was later renamed Niangniangzhuang. In 1962, it was divided into two villages with the river as the boundary, and because the village was in the east, it was called Dongniangniangzhuang	7	c
	Taisha	114.248	36.5541	town	Ming Dynasty		It is rumored that there was a Daji Temple in ancient times. After the Ming Dynasty, the temple gradually became a village, named after the Great Pavilion, and later evolved into a large society. Later, it was divided into two villages, South and North, which was called Nanda Society in the south, now known as Dasha.	7	c
	Bei'an Village	114.214	36.6528	Township	Ming Dynasty		It is said that there is a Guzi Monastery in the south of the village in the Ming Dynasty, and the village is named Bei'an Village. Later generations wrote "An" as "An", hence the name	7	c
	West Temple Village	114.09	36.7865	Township	Ming Dynasty		In ancient times, there was Hongmen Temple in the east of the village, and because the village was in the west, it was called Si Xizhuang. Later, it was changed to the present.	7	c
	Xiaozhai Village	114.9	36.8539	town	Ming Dynasty		It is named Xiaozhai because the village is small and has a city wall.	7	c
	Back long alley	114.561	36.416	Township	Ming Dynasty		It is named after a long and narrow alley in the village	7	c
	Double monument	114.634	37.3389	Township	Ming Dynasty		Two officials of the Ming Dynasty erected two monuments in the village, named after it	7	c
	Former dam camp	115.653	37.0038	town	Ming Dynasty		During the Ming Dynasty, immigrants built a dam here, hence the name	7	c
	Chande	114.563	38.6457	Township	Ming Dynasty		It was built during the Chenghua period of the Ming Dynasty, because there was a temple built there, so it was named Chande, which was later misinterpreted into its current name	7	c
	Datai	114.335	38.9074	Township	Ming Dynasty		It was built in the early Ming Dynasty and was named after the village built on a large platform	7	c
	Dongwang Mountain	115.086	40.7559	Township	Ming Dynasty		The village was built in the early Ming Dynasty, because there was a lookout behind the eastern mountain of the village, so it was named	7	c
	Dacanggai	115.01	40.7162	town	Ming Dynasty		In the Ming Dynasty, it was a place for grain storage, and the granary cover could be seen from a distance, hence the name	7	c
	High walls	114.621	40.2945	Township	Ming Dynasty		The village was built in the early Ming Dynasty and was named after the high walls in the village	7	c
	Dongfang Castle	114.222	40.132	Township	Ming Dynasty		The village was built in the Ming Dynasty, formerly known as Jingzi Tunbao. Later, it was the eastern protective fortress of Shunshengchuan Xicheng (now Xicheng), hence the name.	7	c
	Gaomiao Fort	114.528	40.7961	Township	Ming Dynasty		In the early Ming Dynasty, people with the surname Gao came here to settle here, named Gaojiatun. The fort was built during the Hongzhi period, because there was a large temple built on the high platform in the fort, hence the name.	7	c
	Sand City	115.526	40.4098	town	Ming Dynasty		In the second year of Ming Jingtai (1451), a castle was built with sand and earth, named Sand Fort. In the third year of Longqing (1568), the brick-clad city wall was renamed Shacheng, which was later simplified to its current name. In 1951, it was the residence of the Huailai County People's Government.	7	c
	Dongshan Temple	115.738	40.6759	Township	Ming Dynasty		The Ming Dynasty built a village and was named because there was a temple in the village	7	c
	West Lion Gully	115.403	41.1208	Township	Ming Dynasty		The village was built during the Ming Wanli period, and during the Chongzhen period, the villagers raised funds to carve a large stone lion, so it was called Shizigou, and later changed its name to distinguish the village of the same name in Hedong.	7	c
	Head platform	115.043	40.5796	town	Ming Dynasty		During the Yongle period of the Ming Dynasty, Shanxi immigrants built villages. Because there is a beacon tower in the north of the village, it is the first beacon tower from Yihua City to the south, hence the name	7	c
	Xiataizi	117.765	40.6116	Township	Ming Dynasty		When the village was founded at the end of the Ming Dynasty, it was named because there was a large platform in the village	7	c
	Jianqiao	116.286	37.9479	Township	Ming Dynasty		The Ming Dynasty was named for building a bridge over the river south of the village.	7	c
	King of Dikou	116.606	38.0709	town	Ming Dynasty		The village was built during the Yongle period of the Ming Dynasty, because there was a large embankment in the east of the village, so it was named	7	c
	Hao Village	116.321	38.1161	town	Ming Dynasty		In the seventh year of Ming Yongle (1409), the surname Hao moved from Hongdong County, Shanxi Province to this village, hence the name.	7	c
	Shimen Bridge	116.075	38.6373	town	Ming Dynasty		The village was built in the Han Dynasty and was originally called Anle City. In the forty-second year of the Ming Dynasty (1615), a stone gate pavilion and a bridge cave were built on the site, so it was changed to its current name.	7	c
	Daiji Temple	117.524	38.2922	Township	Ming Dynasty		According to legend, in the early Ming Dynasty, the surname Zhang moved from Hongdong County, Shanxi Province to Licun. At that time, there was a large temple here, hence the name.	7	c
	North Stone Channel	116.222	38.5975	Township	Ming Dynasty		In the sixth year of Hongwu in the Ming Dynasty (1373), the Li family came from Shanxi to build a village, because there was an ancient temple in the local area, and there was a stone manger in the temple, and the village was located in the north of the stone trough, hence the name.	7	c
	Liushan Temple in Hebei	116.014	38.3971	Township	Ming Dynasty		In the Ming Dynasty, immigrants from Hongdong County, Shanxi Province came here to establish a village, and there was a Liushan Temple built in the village, so it was named Liushan Temple. In 1937, it was divided into two natural villages with the old road of the Tang River as the boundary, and the village was in Hebei, hence the name.	7	c
	Yangjiasi	116.493	37.5554	Township	Ming Dynasty		The Zhang family moved from Shandong to build a village, and the village was built on the ridge of Wohugang, named Crouching Tiger Village. In the seventh year of Ming Jiajing (1528), the Yang family moved here from Xiao Yang and built a Xinglong Temple in the west of the village, and changed the name of the village to its current name.	7	c
	Liu family temple	116.99	38.1269	Township	Ming Dynasty		When immigrants settled during the Yongle period of the Ming Dynasty, it was named Qinglong Town because the Dalangdian embankment was curved like a dragon and covered with moss. In the early Qing Dynasty, a general town named Liu Guancheng came to live here. The village originally had a Buddha temple and added a grandma temple. It was changed to its current name.	7	c
	King's Temple	116.934	38.0089	town	Ming Dynasty		During the Yongle period of the Ming Dynasty, a monk built a temple here, because the temple was large, and it was called the king of the temple around it, hence the name.	7	c
	Cao Temple	116.716	38.5353	Township	Ming Dynasty		It is rumored that in the early Ming Dynasty, a monk surnamed Cao built a temple in the west of the village, hence the name.	7	c
Hanshan District	Horse's head	114.439	36.48	town	Ming Dynasty		In the Ming Dynasty, the Fuyang River passed through this place and built a wharf, hence the name, abbreviated as Matou	8	c
	Xinpo	114.279	36.4827	town	Ming Dynasty		Ming Dynasty name Banpo Village. After the completion of the Handan-Cishan ring railway in 1958, a station was built in the north of the village, named Xinpo Railway Station, and the name of the village was changed to Xinpo.	8	c
	Xin Yi	114.659	36.3813	town	Ming Dynasty		In the Ming Dynasty, there was a post station here and was called Xinyi, which later evolved into this name	8	c
	Houmatuo	119.04	39.6273	Township	Ming Dynasty		The original name was Hou Wharf, which was an ancient transport wharf, and was later mistaken for its current name	8	c
	Matou	115.643	37.6501	town	Ming Dynasty		In the Ming Dynasty, this place was the horse breeding place of Hejian Taipu Temple, named Matou. And because it is on the bank of the canal, it is a dock for ships, so the horse head is written as a wharf.	8	c
Botou City	Boto	116.585	38.09	town	Ming Dynasty		Because before the Ming Dynasty, it was an important wharf for waterway transportation on the South Canal, and most ships were anchored here, hence the name. In 1946, Botou City was established here, in 1948 the city was abolished as a town, and in 1953 the town was restored as a city, and it has been the municipal government.	8	c
	Daguanting	116.639	38.3796	Township	Ming Dynasty		In the eighth year of Hongwu (1375), the village was built, which was the main road from Cangzhou to Yingzhou (present-day Hejian County), and a tea pavilion was built in the north of the village for past officials to rest, named "Reception Pavilion", which was named the official hall. Later, due to the large size of the village, it was changed to the Grand Official Hall in 1958.	8	c
	Yang Guanlin	118.022	39.9078	town	Ming Dynasty		In the Ming Dynasty, the surname Yang built a village, and in order to hope that future generations would become officials, it took its current name	9	c
	Taiping Zhuang	118.461	39.8874	Township	Ming Dynasty		In the early Ming Dynasty, Zhang and Li surnamed Lizhuang, and the villagers lived here safely, hence the name	9	c
Luan County	Xiangtang	118.732	39.6929	town	Ming Dynasty		According to the "Luan County Chronicle": According to legend, there was a Xu surnamed who was an official in the dynasty, and after the establishment of the village, he named the village Xiangyizhuang, which was later simplified to its current name	9	c
	Ange Village	118.456	39.4357	town	Ming Dynasty		Formerly known as Liujiazhuang, the Gao surname moved in, and the villagers with the two surnames were at odds, and then resolved the conflict through mediation, and lived and worked in peace and contentment, so it changed its current name.	9	c
Qianxi County	Xingcheng	118.316	40.1475	town	Ming Dynasty		It was once called the broken city, and the Ming Dynasty built an earthen city here, and it collapsed repeatedly, hence the name. In 1920, it was renamed after Geely	9	c
	Yicheng	114.269	36.8541	town	Ming Dynasty		The people who moved to the Ming Dynasty wanted to build a county city here, so it was named Yucheng, which was later changed to Yicheng	9	c
	Kang Er City	114.299	36.6638	town	Ming Dynasty		Formerly known as Kangyu City, it means to prosper and recreation. Later, it was divided into east and west streets, so it was renamed today.	9	c
	Stroke positive	114.866	36.8787	town	Ming Dynasty		In the Ming Dynasty village, there was a family surnamed Tian who was an official in the court, and the imperial court gave the village the name "Fengzheng", that is, it showed the wind and rain, and it was fair and honest, because the direction was in the middle, so it was called Fengzheng	9	c
	West Gu Yi	114.255	36.4017	town	Ming Dynasty		During the Ming Dynasty, the three Miao brothers built a village here, and in order to take care of each other, they named it Guyi, and later got this name because of the direction.	9	c
	Zhao Ge Zhuang	115.295	39.6506	town	Ming Dynasty		Built in the Ming Dynasty, it was originally named Sanhuai Village, and then the local rich man thought it was too famous, so he changed his name to Zhao Gezhuang, and later evolved into the current name because Zhao and Zhao were the same	9	c
	Rongcheng	115.861	39.0414	town	Ming Dynasty	1451	In the second year of Ming Jingtai (1451), it began to be the county seat	9	c
	Wan'an	115.638	38.6315	town	Ming Dynasty		In the early Ming Dynasty, the village was built, and the auspicious name was Wan'an	9	c
	Beixin store	115.489	38.7041	town	Ming Dynasty		In the thirty-eighth year of the Ming Dynasty (1610), Wu Wenda, the prefect of Baoding, recruited refugees to settle in the south and north villages here, which were located in the north and were called the North Refugee Shop. During the Yongzheng period of the Qing Dynasty, because of the hardships of the local people, the name was changed to South and North Xindian. This village is located in t…	9	c
Chicheng	Akagi	115.846	40.9088	town	Ming Dynasty	1430	According to legend, Chiyou lived in Chicheng in ancient times. It is named because there is Chicheng Mountain five miles east of the city. Some say that the rocks on the mountain east of the city are mostly red, and the morning sun shines on them, and the red light envelops the city, hence the name. In the fifth year of Ming Xuande (1430), a fort of Chicheng was built. In the thirty-second year …	9	c
	Dongwankou	116.082	40.9988	town	Ming Dynasty		The village was founded in the early Ming Dynasty, formerly known as Dongwan Guankou, which had the meaning of money and money, and was later misinterpreted into the current name	9	c
	Sample field	115.949	40.8273	Township	Ming Dynasty		The Ming Dynasty was a field for soldiers to cultivate samples, hence the name	9	c
	Lilan City	116.729	39.2081	town	Ming Dynasty		Because it is located in the Yongding River floodplain, it is named Anlan City, which means "stable waves". Later, it was distinguished from Ancilan City and changed its name to its current name.	9	c
	Encha	115.725	37.4188	town	Ming Dynasty		The first round of the Ming Dynasty came here to handle the case, and the people remembered the grace of this official, hence the name	9	c
	Later, he remained in the famous government	116.054	37.7207	Township	Ming Dynasty		According to legend, during the Ming Dynasty, an official was sentenced to be conscripted into Yunnan. When he arrived here, he received an amnesty order from the imperial court. The official said: I am old, and I know that I will go to Yunnan and not return, and it seems that Liu Mingfu is the Mansion of Liu Mingfu. With this allusion, the village was renamed Liumeifu. Later, it developed into t…	9	c
	Fuzhen	116.156	38.0375	town	Ming Dynasty		According to the inscription in the second year of Ming Jiajing (1523), Fuzhen was established as a village in the first year of Song Jianlong (960), formerly known as Fuzhuang. In the twenty-fifth year of Ming Hongwu (1383), a post station was built and renamed Fuzhuang Post. The village of the Republic of China is called Fuzhuangyi Town, referred to as Fuzhen.	9	c
	Beixin Village	116.105	38.7984	Township	Ming Dynasty		During the Xuande period of the Ming Dynasty, the village was built, and the three surnames Zhu, Tian and Li moved here from the south, because of the long distance and hardships on the way, so it was called Beixinzhuang.	9	c
	Organize household chores	117.162	38.5752	town	Ming Dynasty		It is rumored that Zhu Di raised an army to Jingnan, and the soldiers came nearby, and the fog covered the village from being killed, and the villagers were fortunate, and the village was named Jiawu, which later evolved into this name.	9	c
	Jinghe	116.466	38.397	town	Ming Dynasty		In the sixth year of Hongwu in the Ming Dynasty (1373), the brothers Sun and Liu Fan moved here to build a village on the ancient river road. At that time, the scenery here was picturesque, so it was named Jinghe. Later, Heilonggang dried up, and the old scenery was gone, and the villagers took the meaning of neighborly harmony and changed it to Jinghe.	9	c
	Xijiuji	116.143	38.3867	Township	Ming Dynasty		According to the inscription, in the third year of Yongle in the Ming Dynasty (1405), it was named Jiuji after taking the meaning of establishing a permanent foundation. During the Ming Jingtai period (1450~1456), another village was established in the east of the village, named Dongjiuji, which was Xijiuji and later evolved into Xijiuji.	9	c
	Zunzuzhuang	116.383	38.4806	Township	Ming Dynasty		In the second year of Yongle in the Ming Dynasty (1404), the Cao family moved here to settle down, and named it the current name in order to abide by the family teachings of the ancestors and commemorate the difficulties of their ancestors in starting a business.	9	c
	Xingbieying	116.286	38.4422	Township	Ming Dynasty	1368	According to legend, when the village was founded in the first year of Song Taizu's Jianlong (960), it was called the bronze bell electricity because of the bronze bell left by the ancient temple. In the first year of Ming Hongwu (1368), a large number of immigrants from Shaoxing, Zhejiang Province camped here, some stayed here to settle, and the rest continued to move north, hence the name becau…	9	c
	Daguozhuang	116.306	38.2101	town	Ming Dynasty		According to the inscription, during the Ming Wanli period, the surname Guo moved from Hongdong County, Shanxi Province to establish a village, and named Daguozhuang for the meaning of prosperity and growth.	9	c
	Fenghuadian	116.992	38.2864	Township	Ming Dynasty		When Ming Chengzu moved north, his concubines stayed here and named it Phoenix Station. During the Qianlong period of the Qing Dynasty, the royal family taboo was renamed.	9	c
	Dongguan	117.042	38.2112	town	Ming Dynasty		Tang was the rule of Jingzhou, Song was the rule of Yongjing Army, Yuan was the county seat, and in the second year of Hongwu of the Ming Dynasty (1369), Dongguang County began to move here, which has been followed to this day.	9	c
	Liu Bali	116.617	38.0489	Township	Ming Dynasty		In the seventh year of Ming Yongle (1409), the Diao clan moved to this place to establish a village, which was named Diao Jiaba Li because it was located in Bahuali, Bo Town. After the Diao family was extinct, the Liu family moved people, and the people were prosperous, and it was changed to the current name.	9	c
Yanshan County	Qingyun	117.395	37.7897	town	Ming Dynasty		In order to avoid the taboo of Zhu Di, the king of Yan, the name was changed to Qingyun County, which is the county seat, hence the name.	9	c
	Zhaizi	116.945	37.857	town	Ming Dynasty		Before the Ming Dynasty, it was called Zhizhang Zhai Street, and later called Zhi Zhang Zhaizi. After the founding of the People's Republic of China in 1949, it was referred to as its current name.		c
	Wuli Camp	119.136	39.7194	The village belongs to Shilipu Township	Ming Dynasty		Because it is 2.5 kilometers away from the county seat, it is named after the saying "five miles is a camp"	0	c
	Niuxin Mountain	118.769	40.3286	Township	Ming Dynasty	1740	To the west of the village, there is a mountain that resembles a cow's heart, hence the name	1	c
	Zhongliangshan	119.203	39.7476	The township people's government is located and belongs to Liangshan Township	Ming Dynasty		This village is located between the two mountain villages in front and behind, hence the name	1	c
	Houliangshan	119.205	39.7542	The village belongs to Liangshan Township	Ming Dynasty		Because the village site is in the north of the two mountains, it is named	1	c
	Banbil Mountain	117.829	40.2849	town	Ming Dynasty		It got its name from the topography	1	c
	Nijing	119.154	39.6289	town	Ming Dynasty		Formerly known as Mijing, it was named because there were many earthen wells in the village, and was later mistaken for its current name	2	c
	Twist the elm tree	119.159	39.4831	Pian Village, belonging to Ruhe Township	Ming Dynasty		It is named after a deformed elm tree in the village	3	c
	Danggezhuang	118.932	39.6809	Township	Ming Dynasty		Formerly known as Xiaosun Zhuang, he later changed his name to his current name	4	c
	Dazhouzhuang	118.921	39.5825	The village belongs to Yashang Township	Ming Dynasty		Named after the surname	4	c
	Shizhao	114.864	37.0792	Township	Ming Dynasty		Because the Zhao surname was the first to move in, it was named "Shi Zhao", and later changed to this name for the convenience of writing	4	c
	Jiakou	115.078	37.6025	town	Ming Dynasty		It is rumored that there was a river here in history, and the family surnamed Jia set up a ferry here, hence the name	4	c
	Jiaozhuang	115.548	38.8474	Township	Ming Dynasty		It got its name from the surname	4	c
	Dengjiazhuang	115.797	37.7129	Township	Ming Dynasty		It was named after the Deng family built a village here. Formerly known as Dengjiawan. Later, due to the siltation of the Zhujia River, the name of the village was changed to the current name.	4	c
	Yilunbao	116.181	38.7147	town	Ming Dynasty		The original village was named Yuhuai Pu, which was later changed to the current name after Xiepu	5	c
	Fengtai	119.095	39.7066	Pian Village, belonging to Longjiadian Town	Ming Dynasty		During the eastern expedition to Goryeo and the northern expedition to the Turks, Li Qing led his troops here to build a Fengwangtai and conferred titles here, which is why the village is named after it	7	c
	Shigezguang	119.226	39.7627	Township	Ming Dynasty		Formerly known as Shijizhuang, it was named after the Guandi Temple in the village as a place of almsgiving, and was later mistaken into its current name	7	c
	Big village	115.621	38.6974	town	Ming Dynasty		It is named to distinguish it from the small village behind the village	0	c
	Zhao Maotao	117.39	38.1138	Township	Ming Dynasty	The second year of Hongwu	According to the village stele, the village is a village with the surnames of Zhao, Mao and Tao, hence the name.	4	c
	Xingjiawan	114.831	37.2552	town	Ming Dynasty	In the first year of Tongzhi	It got its name from the surname	4	c
	Little Lüzhai	114.958	37.258	town	Ming Dynasty	The second year of Yongle in the Ming Dynasty	It got its name from the surname	4	c
	Wang Huzhai	114.966	37.2195	town	Ming Dynasty	The Yongle year of the Ming Dynasty	During the Song Dynasty, it was called Gaoping Village. Legend has it that a tiger entered this village, so it was renamed to this day	3	c
	Sujiazhuang	115.105	37.7597	Township	Ming Dynasty	The Yongle year of the Ming Dynasty	The stone stele in the temple in the village is engraved with the surname of the temple donation, of which the Su surname donated the most, hence the name	4	c
	Heying	115.316	37.0907	Township	Ming Dynasty	The Yongle year of the Ming Dynasty	It got its name from the surname	4	c
	Wujiayao	114.262	37.9686	Township	Ming Dynasty	Ming Chenghua	During the Ming Chenghua period, the Wu family moved from Hongdong County, Shanxi Province to establish a village here, living in an earthen kiln, hence the name	7	c
	Xiliu	115.334	37.4642	Township	Ming Dynasty	Ming Chenghua	In ancient times, there was a sand river flowing from east to west to the south of the village, hence the name	2	c
	Great Wulan	119.22	40.4113	Township	Ming Dynasty	Ming Chongzhen	Wulan means "red" in Mongolian, because the rocks in the east of the village are red, hence the name	3	c
	Yinfang	114.793	39.146	town	Ming Dynasty	Ming Chongzhen	It was built during the Ming Chongzhen period, and it is rumored that there were silver refiners in the south who stored the silver in a room here, so it was named Yinfang, and later changed to the current name	6	c
Huang Ye City	Guanzhuang	117.177	38.4642	Township	Ming Dynasty	Ming Chongzhen	According to the "Cangxian Chronicle", in the first year of Ming Chongzhen (1628), the inscription of the Xiansi Academy Zhantian recorded that the village was originally called Mali Tongzhuang. Later, Han Yinglong, the landlord of Cangzhou, bought land here and recruited tenants to establish an official court, so it was renamed to the current name.	7	c
	Dongwangpo	114.142	38.456	Township	Ming Dynasty	In the early Ming Dynasty	In the early Ming Dynasty, the village was built on the east and west slopes of the Nandian River, and the village was named after the surname	0	c
	Daxinzhuang	118.354	39.4262	town	Ming Dynasty	In the early Ming Dynasty	It is named because immigrants came here to build a new large village.	0	c
	Tangerli	116.726	39.15	town	Ming Dynasty	In the early Ming Dynasty	In the early Ming Dynasty, it was named Tang Erwu because it was built in Qiaokou and Longwang Taizi on the banks of the Tangdian Feng River. Later, due to the distance between the two places, it was renamed to its current name.	0	c
	Qianmotou	115.51	37.7954	town	Ming Dynasty	In the early Ming Dynasty	The ruins of the old city of Hantao County. According to legend, in the early Ming Dynasty, Shanxi immigrants came here and dug up a large stone mill, so it was renamed Motou Village. It is also named because the village is located south of Houmotou Village	0	c
	East Huangcheng	115.452	38.2177	Township	Ming Dynasty	In the early Ming Dynasty	Formerly known as Huangfengli. In the early Ming Dynasty, it was planned to build a capital here, and in order to commemorate this event, the village was changed to Huangcheng. Later, the directional word was added, and the homonym was adopted, and the current name was changed.	0	c
	Donghuangtuo	118.495	39.3569	town	Ming Dynasty	In the early Ming Dynasty	In the early Ming Dynasty, Shanxi immigrants who belonged to the "Bai Sanshe" in Luanzhou moved to this village, and it was named Huangtuo because of the local loess gangzi. Later, it was divided into two villages, east and west. This village is located to the east, hence the name	1	c
	Zhangtai	115.345	37.1641	town	Ming Dynasty	In the early Ming Dynasty	In the early Ming Dynasty, immigrants settled on the platform, and the village was named after it	1	c
	Jianchangwang	116.286	37.6101	Township	Ming Dynasty	In the early Ming Dynasty	The surname Wang moved here from Shanxi in the early Ming Dynasty, and was named because the village was mostly alkali fields.	1	c
	Huaidi	114.539	38.0307	Township	Ming Dynasty	In the early Ming Dynasty	It is said that in the early Ming Dynasty, Shanxi immigrants moved here from under the big locust tree in Hongdong County to build a village, and named it Huaidi to remember their hometown	2	c
	Dalucun	115.051	37.6712	town	Ming Dynasty	In the early Ming Dynasty	At the beginning of the Ming Dynasty, this was the north bank of the mainland, and some people built a village here, named after the mainland	2	c
Zhulu County	Greater Henan	115.159	39.7297	town	Ming Dynasty	In the early Ming Dynasty	This place is an ancient fortress called Guanzhen. In the early Ming Dynasty, flash floods destroyed Guan Town, and then the village was rebuilt on the south bank of the season river, named Henan. In order to distinguish it from Xiaohenan, it was renamed Dahe	2	c
	Liulintun	114.739	37.8931	Township	Ming Dynasty	In the early Ming Dynasty	In the early Ming Dynasty, it was returned from Zhengding Weizhi Village to its own county, named Tunzi. Many willow trees are planted around the back village, so it was renamed today	3	c
	Shige Manor	118.018	39.7776	town	Ming Dynasty	In the early Ming Dynasty	Because there is a boulder on the bare ground in the village, it is said to be one of the "Four Treasures", and the village is named after the stone	3	c
	Cai Yuan	118.684	39.8748	town	Ming Dynasty	In the early Ming Dynasty	In the early Ming Dynasty, the Han surname moved here to build a village and mainly grew vegetables, so it was called the vegetable garden. Later, the name was changed to the current name	3	c
	Sesame nest	117.684	39.6804	town	Ming Dynasty	In the early Ming Dynasty	In the early Ming Dynasty, the village was widely planted with sesame, hence the name.	3	c
	Toon Garden	117.636	39.9246	town	Ming Dynasty	In the early Ming Dynasty	In the early Ming Dynasty, the Wang family established a village, named after a toon tree in this place.	3	c
	Former big mill	114.866	36.3115	Township	Ming Dynasty	In the early Ming Dynasty	In the early Ming Dynasty, the Li family moved here from Taoshu Village, Hongdong County, Shanxi Province, and brought a large mill, which was called the big mill. Later, some people built a village north mill in the north of the village, and the village changed its name to its current name.	3	c
	Shengfang	116.725	39.0877	town	Ming Dynasty	In the early Ming Dynasty	Formerly known as Ditou Village. In the early Ming Dynasty, because of the abundance of lotus root and pleasant scenery, it was known as "Shengshui Lotus Fragrance", and changed its name to today.	3	c
Chang'an District	Bajiazhuang	114.525	38.0753	City streets	Ming Dynasty	In the early Ming Dynasty	It is said that at the beginning of the Ming Dynasty, the Pan family moved here and settled here, and later divided into eight families, hence the name	4	c
	Jia Shizhuang	114.959	37.8739	town	Ming Dynasty	In the early Ming Dynasty	The ancient name Shizhuang, in the early Ming Dynasty, all the villagers died in the "Battle of Jingnan", and only one Jia woman survived, so it was named Jia's Village, and it was changed to its current name during the Guangxu period of the Qing Dynasty	4	c
	Xie Zhuang	114.993	37.8155	Township	Ming Dynasty	In the early Ming Dynasty	The ancient name is Wolong Village, because the terrain is similar to Wolong. In the early Ming Dynasty, the surname Xie was an official in the court, and the name was changed to Xie Jiazhuang, which was later referred to as the current name	4	c
	Zuojiawu	118.164	39.9577	town	Ming Dynasty	In the early Ming Dynasty	It used to be a docking place for ships, and later built a village with a surname to get its current name	4	c
	Lin Xi	117.586	39.8485	town	Ming Dynasty	In the early Ming Dynasty	In the early Ming Dynasty, the two surnames Qian and Zhou built a village, because it was located in the west of "Xingzuo Maolin" (Xingzhou Zuotunwei Yulin), so it was named	4	c
	Sun Taoji	114.525	36.1993	town	Ming Dynasty	In the early Ming Dynasty	In the early Ming Dynasty, it was named because there were families surnamed Sun and Tao in the village	4	c
	Due west	114.746	36.899	Township	Ming Dynasty	In the early Ming Dynasty	At the beginning of the Ming Dynasty, the Zheng family moved here, named Zheng Xi, and later evolved into this name	4	c
	Beizhangzhuang	114.473	36.562	town	Ming Dynasty	In the early Ming Dynasty	In the early Ming Dynasty, the surname Zhang moved here to build a village, and it was named after the direction	4	c
	Chen Guantun	119.025	39.9835	Township	Ming Dynasty	In the early Ming Dynasty	In the early Ming Dynasty, an officer surnamed Chen built a village here, hence the name	4	c
	Datun	114.672	37.1789	Township	Ming Dynasty	In the early Ming Dynasty	In the early Ming Dynasty, the three surnames Ma, Li and Zhang lived here, so the village was called Ma Li Zhang Tun. Later, other surnames joined to form a larger village, so it was changed to the current name.	4	c
	Liu Shigang	114.219	36.9008	Township	Ming Dynasty	In the early Ming Dynasty	Formerly known as Xue Shigang, the surname Liu moved in, and the population was prosperous, and it was renamed Liu Shigang.	4	c
	Sujiaying	115.14	37.3495	Township	Ming Dynasty	In the early Ming Dynasty	In the early Ming Dynasty, it was named after the surname	4	c
	East summons	115.166	37.163	Township	Ming Dynasty	In the early Ming Dynasty	In the early Ming Dynasty, it was five villages including Dongzhao, and later merged into one village, taking the meaning of summoning five people into one village, hence the name.	4	c
	Sizhuang	116.057	39.1875	town	Ming Dynasty	In the early Ming Dynasty	In the early Ming Dynasty, the surname Wang settled here and gave it this name	4	c
	Yaojiazhuang	114.938	40.7533	town	Ming Dynasty	In the early Ming Dynasty	In the early Ming Dynasty, the village was named after the surname of the founder.	4	c
Qiaoxi District	Shenjiatun	114.938	40.7533	town	Ming Dynasty	In the early Ming Dynasty	In the early Ming Dynasty, the village was established, and most of the residents had the surname Shen, hence the name. Because of the poverty and many stones, it was once commonly known as Shitou Tun.	4	c
	Pangjiabao	115.414	40.6761	town	Ming Dynasty	In the early Ming Dynasty	It got its name from the surname.	4	c
Yangyuan	Bone cancer	114.26	40.0367	town	Ming Dynasty	In the early Ming Dynasty	In the early Ming Dynasty, immigrants who were good at osteopathic medicine were well-known in the village and became the name of the village.	4	c
	Qixin Zhuang	116.951	39.9914	town	Ming Dynasty	In the early Ming Dynasty	In the early Ming Dynasty, the Buddha surname built the Buddhist Xinzhuang here, commonly known as Buddha Heart Village, and changed its name to its current name in 1963	4	c
	Jiang Xintun	116.999	39.8321	town	Ming Dynasty	In the early Ming Dynasty	In the early Ming Dynasty, the surname Jiang built a village, named Jiangjia Xintun. In the middle of the Qing Dynasty, it was renamed to its current name.	4	c
	Xiwang Zhuang	115.634	37.8757	town	Ming Dynasty	In the early Ming Dynasty	In the early Ming Dynasty, the village was built by the Wang family and named Wangjiatai. Later, it was renamed Wangjiazhuang and Xiwangjiazhuang, and is now referred to as Xiwangzhuang	4	c
	Lilao	116.153	37.5165	Township	Ming Dynasty	In the early Ming Dynasty	It is rumored that in the early Ming Dynasty, the old man Li lived here with his children and grandchildren to build a village, called Li Lao. Later, the village gradually grew, and the Li clan was exterminated, so the village was renamed Li Lao.	4	c
	South camp	114.818	37.9599	Township	Ming Dynasty	In the early Ming Dynasty	This place is the pass of Jijin, guarded by officials and soldiers in successive dynasties, and in the early Ming Dynasty, someone built a village south of Yingpan, hence the name	5	c
	East Old Village	118.151	40.1218	town	Ming Dynasty	In the early Ming Dynasty	The village was established in the early Ming Dynasty. It is said that the King of Yan once camped here, so it was called the old village. Later, it was renamed to its current name due to its orientation	5	c
	Simalan Manor	118.612	40.1285	town	Ming Dynasty	In the early Ming Dynasty	Formerly known as Malanzhuang, it was named because it was a place for officers and soldiers to raise horses in the early Ming Dynasty. It later evolved into Malan Village. Because the village was expanded into three villages, the village was located in the west, hence the name	5	c
	Old Fort	114.475	40.7824	Township	Ming Dynasty	In the early Ming Dynasty	The village was built during the Tang Tianbao period, and the soldiers of the Yan king who built a fort in the early Ming Dynasty passed through this place when they swept the north, but they were not trampled, and the castle was still there, so it was called the old fort.	5	c
	Datun	115.387	37.7998	Township	Ming Dynasty	In the early Ming Dynasty	In the early Ming Dynasty, an old man surnamed Sun moved from Hongdong County, Shanxi Province with his family to build a village, because the place was a place for garrison soldiers in ancient times, so it was named Sun Laotun, and then the foreign surname moved in, and the village gradually grew, and was renamed Datun at the beginning of the Republic of China.	5	c
Zaoqiang County	Camp	115.732	37.3107	town	Ming Dynasty	In the early Ming Dynasty	During the Battle of "Jingnan" in the early Ming Dynasty, it was the base camp for Zhu Di, the king of Yan, to accumulate grain, hence the name.	5	c
	Zhangcunji	114.619	36.2481	town	Ming Dynasty	In the early Ming Dynasty	In the early Ming Dynasty, the brothers surnamed Zhang settled here, and later developed into a market, hence the name	6	c
	Nanyao River	119.799	40.0259	The town people's government is located and belongs to Mengjiang Town	Ming Dynasty	In the early Ming Dynasty	In the early Ming Dynasty, the Zhang surname built a kiln here to burn bricks, named Zhangjiayao, and later changed its name to the current name because the village was in the south of the brick kiln	6	c
	Northern fish	114.892	37.4928	Township	Ming Dynasty	In the early Ming Dynasty	In the early Ming Dynasty, some people built a village here, fishing for a living and had a fishing ground, and merchants from all over the world came here to sell fish, because there was also a fishing ground in the south of the village, so the village was named Beiyu	6	c
	Jujube orchard	115.486	36.932	Township	Ming Dynasty	In the early Ming Dynasty	When the immigrants built the village in the early Ming Dynasty, there were jujube trees next to the village, hence the name	6	c
	He Jiahui	115.801	37.4046	town	Ming Dynasty	In the early Ming Dynasty	According to legend, there was this village in the early Ming Dynasty, and there were many "Yaxing" (people who received commissions from buyers and sellers), known as "Yahui", and later changed "Ya" to "Jia", and was named after the surname.	6	c
	Liu Ji	116.36	37.7886	Township	Ming Dynasty	In the early Ming Dynasty	It is rumored that in the early Ming Dynasty, the Liu surname moved here to build a village, and later set up a market, called Liuji.	6	c
	Sizhilan	115.163	37.7188	town	Ming Dynasty	In the early Ming Dynasty	At the beginning of the Ming Dynasty, this place was the temple of Sanzhilan Village, formerly known as "Zhansi", which was changed to its current name after the village was formed	7	c
	Donghe Ancient Temple	115.126	36.9834	town	Ming Dynasty	In the early Ming Dynasty	In the early Ming Dynasty, immigrants built villages based on the Zhanghe River and the ancient Tang Temple, hence the name	7	c
	Shifo	115.452	38.4057	town	Ming Dynasty	In the early Ming Dynasty	It is said that in the early Ming Dynasty, a stone Buddha was washed by the river, so it was renamed today	7	c
	Tomb of King Shou	117.807	40.5872	town	Ming Dynasty	In the early Ming Dynasty	Legend has it that the ruins of the early Ming Dynasty general Chang Yuchun Shoutang are known as the tomb of King Shou.	7	c
	Xiaozhai	115.497	37.5992	Township	Ming Dynasty	In the early Ming Dynasty	Formerly known as Gu'an Village. In the early Ming Dynasty, the people of Shanxi migrated here and built a village, which was renamed Xiaozhai because there was a Dazhai Village in the south.	7	c
	Beiwangtuan	116.174	37.5547	town	Ming Dynasty	In the early Ming Dynasty	According to legend, in the early Ming Dynasty, there was a Sanguan Temple here, and Wang Daochang in the temple took in many Taoist children, called Wang Daotong Temple. Shanxi immigrants set up villages in front of the temple and behind the temple. The village behind the temple is called Beiwang Daotong. It later evolved into its current name.	7	c
	Pier Lee	115.344	37.6003	town	Ming Dynasty	In the early Ming Dynasty	In the early Ming Dynasty, the surname Li built a village on the Fuyang River and named it Lijiazhuang. Because it is close to the riverbank wharf, it is also known as the wharf Lijiazhuang. In the middle of the Ming Dynasty, city walls and gates were built here, social warehouses were set up, and troops were stationed, becoming an important wharf town, later referred to as Wharf Li.	8	c
	Guandaoli	115.428	37.6939	town	Ming Dynasty	In the early Ming Dynasty	At the beginning of the Ming Dynasty, the Li family moved here from Hongdong County, Shanxi Province to build a village, because it was located next to the official road leading to Shenzhou, so it was named the official road Lijiazhuang, and later simplified to the current name.	8	c
	Daguanting	115.772	38.335	Township	Ming Dynasty	In the early Ming Dynasty	Formerly known as Caijiazhuang, there was an official road from Beijing to Nanjing in the early Ming Dynasty, passing through the east of Caijiazhuang Village, in order to entertain officials and build a pavilion on the side of the road, so it was renamed.	8	c
	Zhufu Tun	114.656	38.1703	town	Ming Dynasty	In the early Ming Dynasty	Built in the early Ming Dynasty, it was a place of garrisoning, which was once the front camp and the rear camp, and was later renamed because of the meaning of common happiness	9	c
	Xiping Le	114.652	38.2781	Township	Ming Dynasty	In the early Ming Dynasty	Built in the early Ming Dynasty, the village is in the west, and the villagers long for a peaceful and happy life, hence the name	9	c
	Stay early	115.162	38.6066	town	Ming Dynasty	In the early Ming Dynasty	After the village was burned by the army, Shanxi immigrants built a village in the early Ming Dynasty and settled in Fucun, because the original village was large and the immigrants stayed earlier, hence the name	9	c
	Guo Village	115.023	40.4925	town	Ming Dynasty	In the early Ming Dynasty	At the beginning of the Ming Dynasty, the people of Guo County, Shanxi Province moved here to settle down, hence the name.	9	c
Xianxian	Longhua	116.03	37.6114	town	Ming Dynasty	In the early Ming Dynasty	Originally the ancient Qinglong Town, the ancient town was destroyed in the war at the end of the Yuan Dynasty. In the early Ming Dynasty, Shanxi immigrants moved here to build a village and named it Longhua after auspicious words.	9	c
	Beitangtuan	115.205	36.9837	Township	Ming Dynasty	Ming Dynasty	The village has a long history and the origin of the name needs to be studied	0	c
Taocheng District	Zhengjia Riverside	115.603	37.6807	town	Ming Dynasty	Ming Dynasty	The original village was named Xiaohou She Erjia. Zheng Jian of the Ming Dynasty came to settle here, and because of its proximity to the Fuyang River, the village was named Zheng Jian Riverside. It later evolved into its current name.	2	c
	Qianzijia	114.672	37.1789	Township	Ming Dynasty	Ming Dynasty	Because the surname Xia lived in front of the earthen hill overgrown with thorn trees, it was named Xia Zizhong, which was later changed to this name	3	c
	Zhangjiaying	114.489	37.0488	Township	Ming Dynasty	Ming Dynasty	It got its name from the surname	4	c
	Zhaojiaquan	115.603	37.6807	town	Ming Dynasty	Ming Dynasty	The Ming Dynasty built a village. Formerly known as Lijiaquan, most of the later Zhao surnames were changed, so it was changed to its current name.	4	c
	Gucheng store	114.739	37.6075	town	Ming Dynasty	Ming Dynasty	In ancient times, it was Hao County, and during the Han Dynasty, it was governed by Hao County, originally with inner and outer cities.	5	c
Xinji	Xin Ji	115.216	37.9248	town	Ming Dynasty	Ming Dynasty	In the Ming Dynasty, it was named Xinji, and later merged with Pengjiazhuang, Lijiazhuang, Lianjiadian, and Wangjiazhuang, and changed "Xin" to "Xin", which got its current name	6	c
	Nanmeng	114.791	38.2125	town	Ming Dynasty	Ming Dynasty	In the early Yuan Dynasty, there was a cemetery of King Pingzhang, and the tomb keeper built a village here, named Nanmengli, which was changed to its current name in the Ming Dynasty	7	c
	On the post	114.702	38.0503	town	Ming Dynasty	Ming Dynasty Yongle	In the second year of Ming Yongle (1404), Shanxi immigrants built a village, with cast iron as a profession, legend has it that when casting iron bells, molten iron poured into the ground and condensed into a piece of iron the size of a milling plate	9	c
	South Village	114.652	38.0682	town	Ming Dynasty	Ming Hongzhi	Originally on the north side of Wollongong in the north of the village, it was called Longbei Village, and was relocated to its current location and changed its name after a flood during the Ming Hongzhi period	0	c
	South Village	114.771	38.276	town	Ming Dynasty	Ming Hongzhi	Originally on the north side of Wollongong in the north of the village, it was called Longbei Village, and after the flood during the Ming Hongzhi period, it was moved to its current location and changed to its current name	0	c
	Chongyukou	119.084	40.0797	The village belongs to Yanheying Town	Ming Dynasty	Ming Hongzhi	It is an important pass of the Great Wall, named after the village	5	c
	Xikoucun	114.508	38.2363	The village belongs to Quyangqiao Township	Ming Dynasty	Ming Hongwu	It is said that during the Hongwu period, the two surnames of Ma moved from Shanxi to this village, named Yu Village, homophonic knock village, and later divided into three villages, changing the current name in orientation	0	c
	Xiaosibaihu	Xiaosibaihu	39.7899	The village belongs to Mengliuhe Township	Ming Dynasty	Ming Hongwu	Formerly known as Renyi Village, it was later renamed because it was adjacent to 400 households and the village was small	0	c
	Shanyin Village	114.425	37.9221	Township	Ming Dynasty	Ming Hongwu	Built during the Hongwu period of the Ming Dynasty, it was named Yin Village under the mountain, and was renamed in 1949	1	c
Wei County	Weicheng	114.837	36.1991	town	Ming Dynasty	Ming Hongwu	Formerly known as Wuxingdian, it was moved here in 1370 in the third year of Hongwu in the Ming Dynasty, and because it was shaped like a turtle, it was also known as Turtle Back City and Turtle City. Formerly known as Chengguan. In 1987, it was renamed to its current name	1	c
Shanhaiguan District	Shanhaiguan	119.767	40.0165	district	Ming Dynasty	Ming Hongwu	It is located on the mountain and by the sea, and is also the pass at the eastern end of the Great Wall, hence the name	1	c
	Yanghe estuary	119.427	39.7836	The village belongs to Niutouya Town	Ming Dynasty	Ming Hongwu	It is named because it is located at the entrance of the Yanghe River into the sea	2	c
	Long Bay	116.219	38.9644	Township	Ming Dynasty	Ming Hongwu	During the Hongwu period of the Ming Dynasty, it was located at the bend of the Daqing River and was renamed to its current name	2	c
	Luancheng	114.648	37.9002	County	Ming Dynasty	Ming Hongwu	In the tenth year of Ming Hongwu (from 1377), it was the seat of Luancheng County, formerly known as Chengguan, and changed its name to its current name in 1987	3	c
	Sun Zhuang	114.149	38.159	Township	Ming Dynasty	Ming Hongwu	During the Hongwu period of the Ming Dynasty, the Gao family moved from Beizhai to establish a village, because it was the residence of the 12 Sun clan in Nanfang, hence the name	4	c
	At home	114.041	37.9476	Township	Ming Dynasty	Ming Hongwu	During the Hongwu period of the Ming Dynasty, the Yu clan established a village, hence the name	4	c
	Hanjiazhuang	114.649	37.8905	The village belongs to Majiazhuang Township	Ming Dynasty	Ming Hongwu	The original village is in the west gate of present-day Luancheng Town, which is the hometown of Han Shantong, the leader of the Red Turban Army at the end of the Yuan Dynasty, and Han Lin'er and his son, and the county seat was moved here in the tenth year of Hongwu in the Ming Dynasty (1377), and the village moved west to its current location	4	c
	Let each village	118.173	39.7459	town	Ming Dynasty	Ming Hongwu	It was named after the surname	4	c
	Nansun Village	118.007	39.5243	Township	Ming Dynasty	Ming Hongwu	Formerly known as Sunjiazhuang, it was named after the surname. Later, the name was changed to Beisun Village	4	c
	Guojiatun	117.802	39.9324	town	Ming Dynasty	Ming Hongwu	During the Hongwu period of the Ming Dynasty, the Guo family moved here to settle here, hence the name	4	c
	South Korean village	115.064	36.5125	town	Ming Dynasty	Ming Hongwu	It got its name from the surname and orientation.	4	c
	Horse Village	119.205	39.8181	The village belongs to Fengtuo Township	Ming Dynasty	Ming Hongwu	It was named after the surname	4	c
	Feng Zhuang	119.207	39.5687	The village belongs to Yuguan Town	Ming Dynasty	Ming Hongwu	It was named after the surname	4	c
	Xizhangzhuang	119.522	39.9624	The village belongs to Haiyang Town	Ming Dynasty	Ming Hongwu	Zhang's surname is Jianzhuang, because it is located in the west of Haiyang, hence the name	4	c
	Guojiatun	117.122	41.5785	town	Ming Dynasty	Ming Hongwu	It got its name from the surname	4	c
	Nanwang Village	115.414	38.1482	town	Ming Dynasty	Ming Hongwu	During the Hongwu period of the Ming Dynasty, the surname Wang moved from Shanxi to live here, because it was on the south bank of the old road of the Hutuo River, hence the name.	4	c
	Daxin Village	119.29	40.0647	town	Ming Dynasty	Ming Hongwu	During the Hongwu period of the Ming Dynasty, the King of Yan sent a personal soldier to set up camp here, named Daxinzhai	5	c
	Left guard	114.709	40.6869	town	Ming Dynasty	Ming Hongwu	Zuo Wei Yuan Dynasty was called Xinnan Village. In the twenty-fifth year of Ming Hongwu (1392), the city was built, and the following year Wanquan Zuowei was established. In the thirty-second year of the Qing Kangxi Dynasty (1693), the guard was abolished, and the name of the left guard is still used today.	5	c
	Wang Hu Tun	114.386	40.4354	Township	Ming Dynasty	Ming Hongwu	It is said that during the Hongwu period, the village was built in the willow bushes, named Liushutun, and later the deputy general Wang Hushan stationed troops here, gradually evolving into its current name.	5	c
	Military officer village	115.878	37.2615	town	Ming Dynasty	Ming Hongwu	During the Hongwu period of the Ming Dynasty, Shanxi immigrants settled here and built villages. During the war, there were military attachés who set up camp here, hence the name.	5	c
	Old county	119.18	39.863	The village belongs to Fengtuo Township	Ming Dynasty	Ming Hongwu	It is said to be the ancient county seat, hence the name	6	c
	East White Pagoda Ridge	119.573	39.9253	The residence of the town people's government belongs to Xigang Town	Ming Dynasty	Ming Hongwu	In the fourteenth year of Ming Hongwu, (1381) the Guo family moved from Henan to settle here, and later divided into East and West Villages, which lived in the east, and was named because there was a white pagoda in the west of the village	7	c
	Dragon store	115.886	37.8973	Township	Ming Dynasty	Ming Hongwu	During the Hongwu period of the Ming Dynasty, Hongdong County, Shanxi Province immigrated to this village, because there was a Dragon King Temple nearby, hence the name.	7	c
Gaoyang	Gaoyang	115.785	38.7063	town	Ming Dynasty	Ming Hongwu	In the third year of Ming Hongwu (1370), Gaoyang County moved here and got its name	9	c
	Futujiang	114.369	40.096	Township	Ming Dynasty	Ming Hongwu	The village was built during the Hongwu period of the Ming Dynasty, and the original names were Tunbao and Dechang. After Buddhism became popular, Buddhists gave lectures here, and the Buddha (Buddha) refers to Shakyamuni, the founder of Buddhism, hence the name.	9	c
	Huai'an City	114.479	40.471	town	Ming Dynasty	Ming Hongwu	In the twenty-fifth year of Hongwu in the Ming Dynasty (1392), the city was built and named Huai'an, which means "remembering Side, safe and lying down". The following year, the Huai'an Guard was established. In the thirty-second year of the Qing Kangxi Dynasty (1693), Wei was changed to Huai'an County, which was the county seat. In 1951, the county people's government moved to Chaigou Fort.	9	c
	Xisanzhuang	114.455	38.0854	Township	Ming Dynasty	Ming Jiajing	Because there are three surnames of Yan, Guo, and Sun, who live in three pieces of the name of the three surnames of the village, later referred to as the three villages, the Ming Jiajing period was divided into two, and the village was located in the west, hence the name	0	c
	Donghuishe	114.103	38.2617	town	Ming Dynasty	Ming Jiajing	According to legend, in ancient times, marching thirty miles was a house, and thirty miles west from Pingshan County was the first house, called Huishe, which was named according to the direction in the Sui Dynasty	0	c
	Donggang South	114.042	38.328	town	Ming Dynasty	Ming Jiajing	It is located on the south side of the hill, originally named Gangnan, and later changed its name to the current name according to the direction	1	c
	Ruhe	119.158	39.4961	town	Ming Dynasty	Ming Jiajing	During the Ming Jiajing period, the village was built in the reed alkali beach, called Luhua Village, and later changed its name to Luhe because the river passed through the village, and is now homonymous	2	c
	Chao River	119.264	39.6219	The township people's government is located in Tuanjie Forest Township	Ming Dynasty	Ming Jiajing	It is named because the village site is located at the mouth of the Qilihai River when Chaowen enters the Qilihai River	2	c
	Beisha City	114.469	40.7164	Township	Ming Dynasty	Ming Jiajing	The village, formerly known as Beishatun, is located on the north bank of the Yanghe River, with thick sand and ancient soldiers. During the Ming Jiajing period, the castle was built and changed to its current name.	2	c
	Ge Tiao Harbor	119.235	39.7109	Township	Ming Dynasty	Ming Jiajing	It is named because there is a port in the east of the village, which is covered with kudzu	3	c
	Liwan River	119.129	39.705	The village belongs to Hongqiao Township	Ming Dynasty	Ming Jiajing	Formerly known as Liyuan River, it was named after the pear garden on the banks of the Yinma River in the east of the village, and the river was diverted and bent like a plow and changed its current name	3	c
	Damasen	115.699	37.8046	Township	Ming Dynasty	Ming Jiajing		3	c
	Zhang Deng	115.477	38.6541	town	Ming Dynasty	Ming Jiajing	It is named after a person's name	4	c
	Castle shop	117.833	40.1687	town	Ming Dynasty	Ming Jiajing	The original ancient castle, later the Huang surname moved here to open a shop, hence the name	7	c
	Da Liu Town	116.34	38.8558	town	Ming Dynasty	Ming Jiajing	The ancient name is Chongxing Village, named after the temple. During the Jiajing period of the Ming Dynasty, only one street was left and renamed Liuzhendian. People built several villages around the village, which was larger, so it was called Daliu Town.	7	c
	Weeping willow	115.582	37.2126	town	Ming Dynasty	Ming Jiajing	In ancient times, this place was named because the poplar trees stood tall and the willow trees drooped downwards. In the Ming Dynasty, it developed into an important town in the southeast of the county. In 1940~1944, it was the residence of the Anti-Japanese People's Government of Chuiyang County.	3	c
	Baiguantun	117.969	39.8008	town	Ming Dynasty	Ming Longqing	It is said that it was a gathering place for local officials, hence the name Baiguantun, and later Xie became the current name	4	c
	Dashankou	115.829	40.3005	Township	Ming Dynasty	Late Ming Dynasty	In ancient times, it was a mountain pass leading to Beijing Avenue, and the city was built here at the end of the Ming Dynasty, hence the name	1	c
	Sujiazhuang	114.016	38.4135	Township	Ming Dynasty	Late Ming Dynasty	The village was built at the end of the Ming Dynasty and was named after the surname	4	c
	Li Zhaozhuang	117.877	39.6586	town	Ming Dynasty	Late Ming Dynasty	The village was built at the end of the Ming Dynasty and was named after a person	4	c
	Xiamaquan	114.173	40.8358	Township	Ming Dynasty	Late Ming Dynasty	At the end of the Ming Dynasty, it is said that the county official Bai Laoye dismounted here on a tour, hence the name.	4	c
Huailai	Oyamaguchi	115.829	40.3005	town	Ming Dynasty	Late Ming Dynasty	In ancient times, it was a mountain pass leading to Beijing Avenue, and at the end of the Ming Dynasty, a city was built here to garrison soldiers, named Dashankou.	5	c
	Nanchen Tun	116.85	38.2991	town	Ming Dynasty	Late Ming Dynasty	It was originally the place where the leaders of the Chen surname stationed troops at the end of the Ming Dynasty, and the village was called Chentun. It is named because it is located in the south of the city.	5	c
	Jiudian	114.941	36.5955	town	Ming Dynasty	Late Ming Dynasty	At the end of the Ming Dynasty, a family surnamed Li opened a shop here, and later moved away, hence the name	6	c
	Tarr	114.467	39.3069	town	Ming Dynasty	Late Ming Dynasty	The village was built at the end of the Ming Dynasty, named after the tower-shaped mound on the edge of the village	7	c
	Taoli Village	114.304	41.0594	Township	Ming Dynasty	Late Ming Dynasty	At the end of the Ming Dynasty, Li, Zhao, and Lei families from Wanquan County came here to build a village and named it Taolizhuang	9	c
	Cool shop	115.866	37.6936	town	Ming Dynasty	Late Ming Dynasty	It is said that at the end of the Dynasty, Wu Sangui led troops here to take a break in the shade of the trees, and praised the coolness of this place, so he named the village Qingliangdian.	9	c
	Xiaosigou	118.651	40.8959	town	Ming Dynasty	Late Ming and early Qing dynasties	In the late Ming and early Qing dynasties, the village was built, and there was a temple in the village, and there was a small river ditch in front of the temple, hence the name	2	c
	Former Jiang Fang	116.206	37.945	Township	Ming Dynasty	Late Ming and early Qing dynasties	In the late Ming and early Qing dynasties, Anhui people Jiang Wangqing and his family moved from Jiangfang in front of Fengyang to establish a village, using the name of the old village.	4	c
	Wang Heiying	116.093	39.0319	Township	Ming Dynasty	Ming Taizong	The village was built during the reign of Emperor Taizong of the Ming Dynasty and was occupied by the (Ming Taizong) Shuiqing Guard Army, so it was called the camp. During the Ming Hongzhi period, it was called Wang Keying, and during the Ming Jiajing period, the village was called Wang Heiying.	5	c
	East Fields Village	117.941	39.4234	Township	Ming Dynasty	Tomorrow will be opened	It is said that in the sixth year of the Ming Dynasty (1626), the surname Tian was built in the village, so it was called Tianjiazhuang. Later, because it was different from the nearby Xiaotianjiazhuang, it was renamed Datianjiazhuang. It was also renamed because the village was located in the east	0	c
	Old City	115.395	38.0081	town	Ming Dynasty	The second year of the Ming Dynasty	In the Tang Dynasty, it was the county seat of Shulu, and in the second year of Ming Qi (1622), the Hutuo River flooded the city and the county seat was moved. The original site was changed to its current name	2	c
	New City	114.838	38.1898	town	Ming Dynasty	The second year of the Ming Dynasty	In the second year of Ming Dynasty (1622), the Shulu County Zitai was moved from the old city here, hence the name	6	c
	Beiwangli	114.651	37.7708	town	Ming Dynasty	Ming Wanli	In the eighth year of the Ming Dynasty (1580), the inscription "Huangshi Village Reconstruction of Xinglong Temple" contains "Beiwangli"	0	c
	Shilipu	119.117	39.7222	Township	Ming Dynasty	Ming Wanli	Because he lived ten miles from the county seat, he was named	0	c
	Ishii	114.304	38.1109	Township	Ming Dynasty	Ming Wanli	It was built during the Ming Dynasty and was named after the "Eternal Spring Stone Well" in the village	2	c
Xuanhua District	Zhao Chuan	115.359	40.6886	town	Ming Dynasty	Ming Wanli	In the third year of Ming Xuande (1428), rammed earth into a fortress. In the thirteenth year of Wanli (1585), the city was wrapped in bricks. The general of Xuanfu climbed the South Gate Tower to look at the clear water of the Longyang River, which was shining in his eyes, so he named it "Zhaochuan Fort", which later evolved into its current name	2	c
	Majiazhuang	114.026	36.549	Township	Ming Dynasty	Ming Wanli	In the 15th year of the Ming Dynasty, the two surnames Ma and Wen built a village, and the Ma surname was the majority, hence the name	4	c
	Dafuzhuang	118.99	39.639	Township	Ming Dynasty	Ming Wanli	Formerly known as Dafuzhuang, it was rumored that there was an imperial doctor in the village during the Wanli period, so it was renamed today	4	c
Qiaodong District	Dongguo Village	114.505	37.0412	Township	Ming Dynasty	Ming Wanli	According to records, during the Ming Wanli period, there was this village, and later because there were many Guo villages nearby, in order to facilitate distinction, each was named Dongguo Village in the east	4	c
	Zhao Zhuang	114.973	37.5842	Township	Ming Dynasty	Ming Wanli	According to the inscription built in the year of the Wanli Dynasty in the Ming Dynasty, this village is called Zhaozhuang.	4	c
	North Gao Peng	115.006	38.3624	town	Ming Dynasty	Ming Wanli	It is said that the Gao and Peng surnames were the first to settle down, hence the name Gao Peng. During the Ming Wanli period, there was a horse shaking spring flowing east into a ditch to separate the north and south of the village, and the village was located in the north, hence the name.	4	c
	Going ashore	115.991	38.6919	town	Ming Dynasty	Ming Wanli	During the Wanli period of the Ming Dynasty, the place was bordered by Baiyangdian in the north, Dalangdian in the south, and land in the east.	5	c
	Peng Village	114.501	38.0385	City streets	Ming Dynasty	Ming Wanli	During the Ming Wanli period, the surname Liu moved from Hongdong, Shanxi Province to settle here, and gradually became a village, mostly shacks, because of the name shed village, in 1920 the homonym was changed to its current name	7	c
	Nanxieshen	114.573	38.3635	Township	Ming Dynasty	Ming Wanli	Formerly known as Xiechen. During the Wanli period of the Ming Dynasty, the villagers dug up the stone Buddha, called the god and Buddha, and everyone worked together to carry it back, hence the name.	7	c
	Longwangfmiao	119.511	40.3444	Township	Ming Dynasty	Ming Wanli	It was named this during the Ming Wanli period	7	c
	Nanloudi	115.325	38.2784	Township	Ming Dynasty	Ming Wanli	During the Ming Wanli period, when Concubine Zheng of the palace funded the construction of a bridge in Wurendian, she had people build a pavilion here for rest	7	c
	Nan Qie Ma	114.64	37.9828	The township people's government is located and belongs to Qima Township	Ming Dynasty	Ming Wanli	It is said that the Ming Dynasty built a village, and the Wanli Emperor rested his horse in the Wan'an Temple in the village, because it was named Xiema Temple, and the later crown was homophonic with the current name	9	c
	Former Yuan Gu	114.881	36.5234	Township	Ming Dynasty	Ming Wanli	It was called Yuangu during the Wanli period of the Ming Dynasty, and was renamed the former Yuangu in the Qing Dynasty	9	c
	East Yihezhuang	115.816	39.3728	Township	Ming Dynasty	Ming Wanli	In the early years of the Ming Dynasty, two families surnamed Cao lived in the north and south of the Ming Dynasty, and the latter two tuns were merged and named Yihezhuang.	9	c
Anguo City	Wu Renqiao	115.335	38.3072	town	Ming Dynasty	Ming Wanli	During the Ming Wanli period, Concubine Zheng built a bridge here for her provincial relatives, and the back village was named after the bridge	9	c
	Black edge	118.154	39.2324	town	Ming Dynasty	In the early years of the Ming Wanli era	It is bordered by Bohai Bay on the south side and the mouth of the Heiyanzi River on the east. Formerly known as Haiyanzi, it is named because it is located on the coastal highlands. Later, the harmony became the current name	2	c
Jingxing mining area	Jia Zhuang	114.052	38.1089	town	Ming Dynasty	The ninth year of the Ming Dynasty	Originally called Dongjia and Xijia, it was merged into a village and later changed to its current name	4	c
	Dushikou	115.728	41.3193	town	Ming Dynasty	Ming Xuande	The village was built at the end of the Han Dynasty, and Dushi County was built during the Xuande period of the Ming Dynasty. Because there is a single stone in the south of the city, and there is an outer Great Wall pass in the north of the city, which is the main road between the north and south, so it is named.	8	c
	West Dawu	114.098	38.3121	Township	Ming Dynasty	Ming Yongle	During the Yongle period of the Ming Dynasty, the surname Ren established a village here, and the name Dawu was taken as the meaning of "I am great", and later got the current name according to the direction	0	c
	Dongliu spring	115.109	38.3768	Township	Ming Dynasty	Ming Yongle	In the spring of the second year of Ming Yongle (1404), the villagers were ordered to move from Hongdong County, Shanxi Province to settle down, so it was called Liuchun. Later, it developed into two villages, east and west, and the village was in the east, hence the name.	0	c
	Nanpukou	115.813	38.7302	town	Ming Dynasty	Ming Yongle	The Northern Song Dynasty was named Pukou, and a new village was built in the north in the early years of Yongle in the Ming Dynasty, and the name was changed to its current name	0	c
	The villages were left to the east	116.518	38.5693	town	Ming Dynasty	Ming Yongle	In the second year of Ming Yongle (1404), the Xue surname moved from Hongdong County, Shanxi Province to this village, because it was located in the east of Liugezhuang, so it was called Dongliugezhuang.	0	c
	Upper ranks	116.925	38.5231	village	Ming Dynasty	Ming Yongle	In the second year of Ming Yongle (1404), Han Xun came to this village from Hanjialin, Jimo County, Laizhou Prefecture, Shandong Province, and named it Han Xuntun. Later, 19 people with different surnames came to settle here, and according to the direction of residence, the settlement was divided into the Shanghu surname district and the Xiawu surname district, and the village was the Shangwu sur…	0	c
	Huang Ge Zhuang	118.15	39.4826	town	Ming Dynasty	Ming Yongle	Formerly known as Loess Gang, it was named after its location on Loess Hill. It was later renamed to its current name	1	c
	Zhongxinzhuang	119.684	39.9788	The town people's government is located and belongs to Donggang Town	Ming Dynasty	Ming Yongle	During the Yongle period of the Ming Dynasty, the people of Shandong were ordered to settle here and establish a village. It is named Niwan because of its low-lying terrain and muddy roads in the rainy season. Later, the village was renamed because it was located in the center of the harbor area and the Shanhaiguan district	1	c
	Matuo shop	119.063	39.6185	Township	Ming Dynasty	Ming Yongle	Originally the ancient Cao Canal Wharf, it was called the wharf store because of the shop. Later, it formed a sandy lump and changed its name to its current name	1	c
	Changning	118.802	39581860	town	Ming Dynasty	Ming Yongle	In the early years of Ming Yongle, the immigrants came here to build a village, taking the meaning of tower town water, so it was named Changning Town	2	c
	Disituan	115.012	36.8793	town	Ming Dynasty	Ming Yongle	During the Yongle period of the Ming Dynasty, Song Gongliang moved from Hongdong County, Shanxi Province to settle here, and arranged along the Zhang River from north to south as the fourth village, so it was named Fourth Tuan. Tuan is a village.	2	c
	Chen Village	115.152	36.7412	Hui township	Ming Dynasty	Ming Yongle	In the second year of Ming Yongle (1404), it was built next to the old road of the Laozhang River, which was flooded, so it was called Shencun, and later changed its name to today	2	c
Guantao County	Wei Sengzhai	115.395	36.72	town	Ming Dynasty	Ming Yongle	During the Yongle period of the Ming Dynasty, a monk surnamed Wei was ordered to move here from Hongdong County, Shanxi, and was named because Liao had set up a camp here during the war between Song and Liao. In 1962, it was divided into two natural villages: Eastern Wei Monk Village and Western Wei Monk Village.	2	c
	Weizhuang	114.558	36.6161	Township	Ming Dynasty	Ming Yongle	This place is located in the old course of the Zhang River, and the reeds are reborn. During the Yongle period of the Ming Dynasty, Shanxi migrants settled down and took the name Weijiazhuang, which was later simplified to this name and assigned to Congtai District in September 2016	2	c
	Zhao Qiao	115.969	37.9366	town	Ming Dynasty	Ming Yongle	During the Yongle period of the Ming Dynasty, Shanxi immigrants lived here, and because the wooden bridge of the nearby Fuyang River was burned, it was named "Zhuqiao Village", and the homonym evolved into Zhaoqiao Village. Later, it evolved into Zhao Qiao.	2	c
	Xigegezhuang	118.195	39.4758	town	Ming Dynasty	Ming Yongle	It is said that the village was built during the Yongle period. Because there are many clams in the soil, it is named Da Ge Ge Zhuang. Later, the village was named because it was located in the west of Donggegezhuang	3	c
	Weizhuang	114.558	36.6161	Township	Ming Dynasty	Ming Yongle	This place is located in the old course of the Zhang River, and the reeds are reborn. During the Yongle period of the Ming Dynasty, Shanxi migrants settled down and took the name Weijiazhuang, which was later simplified to this name and assigned to Congtai District in September 2016	3	c
	Willow Garden	114.602	36.1719	town	Ming Dynasty	Ming Yongle	According to the "Linzhang County Chronicle" Ye Xia Ku Case Postscript: "...... During the Yongle period of the Ming Dynasty, there were three river willows in the garden of Guo Taishi, a Shiguan in Shexian County, which were washed away by the Zhang River, and the family stepped along the riverbank to search for them. Upon reaching Linzhang County, he saw willows from three rivers and pointed ou…	3	c
	Dapu River	119.29	39.6856	town	Ming Dynasty	Ming Yongle	Formerly known as Pubo Village, it was named after the river pit where Pucao grew nearby, and later changed its name to its current name	3	c
Jinzhou City	Ma Yu	115.134	37.9774	town	Ming Dynasty	Ming Yongle	It was named after the surname	4	c
	East Dachen	115.314	37.9962	The residence of the township people's government	Ming Dynasty	Ming Yongle	In the ninth year of Ming Yongle (1411), the Chen family, a migrant from Hongdong County, Shanxi Province, was ordered to build a village here and named it Chenjiazhuang. In 1917, Chenjiazhuang was divided into two, because the village was in the east, hence the name.	4	c
	Takamura	114.726	37.7137	Township	Ming Dynasty	Ming Yongle	During the Yongle period of the Ming Dynasty, the Gao family built a village, hence the name	4	c
	China and South Korea	114.605	37.6697	Township	Ming Dynasty	Ming Yongle	In the early years of the Ming Yongle period, the Han family established a village, and because there were West and East Han, it was named after the direction	4	c
	Huangbeiping	114.195	37.6067	Township	Ming Dynasty	Ming Yongle	In the early years of the Ming Yongle, the Huang surname moved here and settled here, on the flat on the north bank of the Huai River, hence the name	4	c
	The left market is the same	114.514	38.4394	Township	Ming Dynasty	Ming Yongle	The village was established in the third year of Ming Yongle (1405), and was named according to the surname and direction	4	c
	Small Zhang Zhuang	116.821	39.9599	town	Ming Dynasty	Ming Yongle	It was named after the surname. Because the number of households is smaller than that of the villages of Dazhang, it is called the current name	4	c
Fengnan District	Xu Ge Zhuang	118.126	39.572	town	Ming Dynasty	Ming Yongle	Formerly known as Son-in-law Marrying Zhuang, it is rumored that the ancestors surnamed Zhao recruited sons-in-law here, hence the name. Later, the harmony became the current name.	4	c
	Yanzhuang	117.848	39.3624	town	Ming Dynasty	Ming Yongle	In the seventeenth year of Yongle (1419), the village was built with the surname Yan, and it was named Yanjiazhuang after the surname. It was renamed in 1950	4	c
	Daqigezhuang	118.295	39.568	Township	Ming Dynasty	Ming Yongle	In the second year of Yongle (1404), the surname Qi moved from Shandong to build a village, named Qijiazhuang. Later, it was distinguished from the small Qijiazhuang and was called Daqijiazhuang. Later, the name was changed to the current name	4	c
	Cheng Zhuang	118.67	39.5681	town	Ming Dynasty	Ming Yongle	It is named after the surname	4	c
	Gao Caizhuang	118.831	39.5062	town	Ming Dynasty	Ming Yongle	During the Yongle period of the Ming Dynasty, the two surnames Gao and Cai built a village here, named after their surnames.	4	c
	Wangtan	118.986	39.2922	town	Ming Dynasty	Ming Yongle	This place was originally a beach land, and in the second year of Yongle in the Ming Dynasty, a village was built with the surname Wangjiatan, which was later simplified to the current name	4	c
	Mao Zhuang	118.97	39.431	town	Ming Dynasty	Ming Yongle	During the Yongle period of the Ming Dynasty, the Mao surname moved here and settled here, and was named after the surname.	4	c
	West Little Liu Zhuang	117.828	39.7529	town	Ming Dynasty	Ming Yongle	During the Yongle period of the Ming Dynasty, a family surnamed Liu built a village called Liujiazhuang. Later, due to the change of orientation, it was renamed Xixiao Liuzhuang.	4	c
	Chenjiapu	117.72	39.7908	town	Ming Dynasty	Ming Yongle	During the Yongle period of the Ming Dynasty (1405), a family surnamed Chen built a village here.	4	c
	Kangzhuang	114.339	36.629	Township	Ming Dynasty	Ming Yongle	During the Yongle period of the Ming Dynasty, Shanxi migrated here, and because there were many people with the surname Kang, it was named Kangjiazhuang. Later, it was assigned to Fuxing District	4	c
	Zhang Xibao	114.801	36.7436	town	Ming Dynasty	Ming Yongle	It was named because the Zhang family built a village in the west of Zhongbao	4	c
	West Su	114.57	36.7648	town	Ming Dynasty	Ming Yongle	Formerly known as Su Village, it was named after the surname, and later changed its name due to the direction.	4	c
	Nanxu Village	115.339	36.6352	Township	Ming Dynasty	Ming Yongle	In the second year of Ming Yongle (1404), the Xu family moved here and was divided into two villages, which were southern, hence the name	4	c
	Hu Village	114.392	36.637	town	Ming Dynasty	Ming Yongle	During the Yongle period of the Ming Dynasty, four families moved here, called Sihu Village, referred to as Hucun.	4	c
	Kangzhuang	114.339	36.629	Township	Ming Dynasty	Ming Yongle	During the Yongle period of the Ming Dynasty, Shanxi migrated here, and because there were many people with the surname Kang, it was named Kangjiazhuang. Later, it was assigned to Fuxing District	4	c
Harbor area	Xincunzhuang	119.564	39.9768	The town people's government is located and belongs to Beigang Town	Ming Dynasty	Ming Yongle	During the Yongle period of the Ming Dynasty, the surname Cui moved from Shandong to establish a village, named Cui Zhuang, and later changed the name to the current name with the word "new"	4	c
	Liu Taizhuang	119.167	39.5383	town	Ming Dynasty	Ming Yongle	The original beacon tower and fort were later established by the Liu surname	4	c
	Fan Ge Zhuang	119.26	39.7891	The village belongs to the garrison camp	Ming Dynasty	Ming Yongle	Formerly known as Fan Gezhuang, he got his name from his surname	4	c
	Lu Zhuang	119.205	39.9074	The village belongs to Funing Town	Ming Dynasty	Ming Yongle	It was named after the surname	4	c
	Daliang Village	114.535	37.0739	Township	Ming Dynasty	Ming Yongle	During the Yongle period of the early Ming Dynasty, the two surnames Liang and Xu moved from Hongdong County, Shanxi Province to settle here, because the Liang surname was mostly Liangzhuang, so it was named Liangzhuang, and then Xiaoliangzhuang was built on the west side, and the village was called "Daliangzhuang"	4	c
	Su Village	115.287	37.3505	town	Ming Dynasty	Ming Yongle	In the second year of Ming Yongle (1404), the Su family moved from Shanxi to build a village, hence the name.	4	c
	Xiyin Village	114.581	37.3998	town	Ming Dynasty	Ming Yongle	During the Yongle period of the Ming Dynasty, it was named after the surname	4	c
	Houkou	115.161	37.5637	Township	Ming Dynasty	Ming Yongle	During the Yongle period of the Ming Dynasty, the later surname moved here to settle here, hence the name	4	c
Pingxiang County	Tianfu Village	115.043	37.0092	Township	Ming Dynasty	Ming Yongle	During the Yongle period of the Ming Dynasty, the two brothers of the Ma family moved here from Shanxi, and because of their high farming skills, they were known as farming masters, and the village name was Tianfu Village, and in the early Qing Dynasty, Fu was changed to "Fu" and has been used to this day.	4	c
	Pang Village	115.004	38.6195	town	Ming Dynasty	Ming Yongle	In the second year of Ming Yongle (1404), the Pang surname was ordered to move here from Hongdong County, Shanxi Province, hence the name.	4	c
	Dongyangjiazhuang	115.088	38.492	Township	Ming Dynasty	Ming Yongle	During the Yongle period of the Ming Dynasty, it was named after the surname	4	c
	Peng Village	116.259	39.3582	Township	Ming Dynasty	Ming Yongle	In the third year of Ming Yongle (1405), the village was established and named after the surname.	4	c
	Zhao Ge Zhuang	116.383	38.8901	town	Ming Dynasty	Ming Yongle	In the second year of Yongle in the Ming Dynasty (1404), the Zhao family was ordered to move from Hongdong County, Shanxi Province to establish a village, named Zhao Gezhuang, which later evolved into its current name	4	c
	Zang Tun	116.63	38.6314	Township	Ming Dynasty	Ming Yongle	During the Yongle period of the Ming Dynasty, the Zang family built a village, named Zangjiatun, which was later simplified to the current name.	4	c
	He Jiazhuang	115.71	37.8135	Township	Ming Dynasty	Ming Yongle	Legend has it that during the Yongle period of the Ming Dynasty, eight families surnamed He came here to build a village and got its name.	4	c
	Menjiazhuang	115.356	37.6697	Township	Ming Dynasty	Ming Yongle	It is rumored that during the Yongle period of the Ming Dynasty, the Wang family built a village here and named it Wang Qianzhuang, and the Houmen family moved here, and its power gradually grew, and it was renamed Menjiazhuang.	4	c
	Xin Tun was allowed	115.742	37.3592	Township	Ming Dynasty	Ming Yongle	According to legend, during the Yongle period of the Ming Dynasty, the Xu family moved here to settle down with Song Tun and Wang Tun into a large tun, called Xincheng Tun, and later separated, because the village had more Xu surnames, so it was named	4	c
	Zhang Xiutun	115.65	37.4311	Township	Ming Dynasty	Ming Yongle	During the Yongle period of the Ming Dynasty, Zhang Xiu, an immigrant from Shanxi, settled here and formed a settlement, so he named Zhang Xiutun after him.	4	c
	Han Zhuang	116.035	37.9266	town	Ming Dynasty	Ming Yongle	During the Yongle period of the Ming Dynasty, the Han family in Hongdong County, Shanxi Province established a village here, hence the name.	4	c
	Xiao Qiaotou	116.052	37.8523	town	Ming Dynasty	Ming Yongle	According to investigations, in the second year of Ming Yongle, the Xiao family moved here to build a village, and the village was named because it was near the bridgehead of the moat of Guanjin City.	4	c
	Wang Ji	116.429	37.9697	Township	Ming Dynasty	Ming Yongle	During the Yongle period of the Ming Dynasty, the Wang family, who moved from Hongdong County, Shanxi Province, settled here, initially named Wangjiaji, and later evolved into Wangji.	4	c
	Micob Village	116.298	38.4923	town	Ming Dynasty	Ming Yongle	According to the remnants of the ancient temple, Migezhuang was built in the third year of Yongle in the Ming Dynasty (1405), and the surname Mi moved from Shanxi to build a village, named Mijiazhuang. It later evolved into Migo's Village.	4	c
Dongguang County	Zhaowang	116.638	37.8728	town	Ming Dynasty	Ming Yongle	During the Yongle period of the Ming Dynasty, the surname Wang came from Jimo County, Shandong Province to settle here, and soon his relatives with different surnames in his hometown came to take refuge in him, in order to find the surname Wang, and took the name of the village to find Wang.	4	c
	Qianxiguan	114.809	38.2796	town	Ming Dynasty	Ming Yongle	The village was built during the Yongle period of the Ming Dynasty, formerly known as Xiguantun, and changed to its current name during the Guangxu period	5	c
Kaiping District	Kaiping	118.27	39.6881	town	Ming Dynasty	Ming Yongle	In the first year of Ming Yongle (1403), Kaiping Zhongtunwei moved its seat from Shayu here, hence the name	5	c
	Juntun	115.783	37.1746	town	Ming Dynasty	Ming Yongle	According to investigations, during the Yongle period of the Ming Dynasty, the government sent twelve military households to settle here, hence the name.	5	c
	Increase the village	114.752	38.2521	town	Ming Dynasty	Ming Yongle	During the Yongle period of the Ming Dynasty, Shanxi immigrants moved here, and the number of people gradually increased, hence the name	6	c
	Nandian	114.128	38.3925	town	Ming Dynasty	Ming Yongle	Because it is located south of Bailin Temple, there is an inn here, so it was named Nandian, which later evolved into its current name	6	c
	Lin Nancang	117.632	39.8436	town	Ming Dynasty	Ming Yongle	In the second year of Ming Yongle (1404), the two surnames Bian and Zhou built a village, because there was an official granary in the south of the ancient Pianlin (Jin Dynasty "Yuda"), hence the name.	6	c
	Nanbian Village	115.248	37.345	Township	Ming Dynasty	Ming Yongle	During the Yongle period of the Ming Dynasty, refugees lived and built villages, which were called cheap villages because of the reduction of land taxes. At the end of the Qing Dynasty, the village was divided into two, and this village was located in the south, which is easy to name today.	6	c
	Dayin	115.717	38.9424	town	Ming Dynasty	Ming Yongle	During the Yongle period of the Ming Dynasty, the village was built, named Dayin, and later evolved into the current name	6	c
	Beizaoxian	114.527	38.2322	Township	Ming Dynasty	Ming Yongle	It is rumored that the village was built during the Yongle period of the Ming Dynasty, Lu moved here from Hongdong County, Shanxi Province, and other surnames moved here one after another, developing into a village	7	c
	West Longmen	114.409	37.6868	Township	Ming Dynasty	Ming Yongle	It was built in the early Ming Yongle period and is located in the west of Donglongmen, hence the name	7	c
	Shangguanyintang	113.845	38.5454	Township	Ming Dynasty	Ming Yongle	The village was built during the Yongle period of the Ming Dynasty, and there was a Guanyin Hall Temple in the south of the village, hence the name	7	c
	Wang Bridge	115.245	36.5105	Township	Ming Dynasty	Ming Yongle	During the Yongle period of the Ming Dynasty, the family surnamed Wang moved here, and there was a wooden bridge next to the village, so it was called Wangjiaqiao, which was later renamed here.	7	c
	Shili Pavilion	114.355	36.9627	town	Ming Dynasty	Ming Yongle	During the Yongle period of the Ming Dynasty, a pavilion was built here, about ten miles away from the surrounding villages, hence the name	7	c
	Majiawu	116.208	38.6665	town	Ming Dynasty	Ming Yongle	In the early years of Yongle, a man surnamed Ma moved here, because there were often ships anchored here for repairs on the banks of the Guyang River, hence the name.	7	c
	Song Daokou	118.779	39.5185	town	Ming Dynasty	Ming Yongle	During the Yongle period of the Ming Dynasty, the Song surname built a village here, and there were stone bridges on both sides of the avenue, commonly known as the crossing, so it was called the Songjia crossing, which was later simplified to this name.	8	c
	Joyful Village	117.969	39.6077	Township	Ming Dynasty	Ming Yongle	In the first year of Ming Yongle (1403), the surname Li Jianzhuang was named because it was the year of Yongle, which meant joy	9	c
	Cejing	114.157	36.879	Township	Ming Dynasty	Ming Yongle	According to legend, in the year of drought, the villagers saw a tiger drinking well water and said that the tiger was eating well. This formed the name "eating well". The local dialect "eat" and "book" are almost the same sound, and over time, people changed "eat well" to "book well". In ancient times, it was called a town.	9	c
	Guanzhai	115.026	37.3515	Township	Ming Dynasty	Ming Yongle	In the second year of Ming Yongle (1404), Shanxi immigrants built a village, named Guanyin Village, which was later referred to as the current name	9	c
	Dongwang	115.213	38.4731	town	Ming Dynasty	Ming Yongle	During the Yongle period of the Ming Dynasty, the villagers moved here from Hongdong County, Shanxi Province, and adopted the meaning of the rising sun and the prosperity of people and wealth, and named it Dongwang.	9	c
	Dongdegui	116.699	38.8999	town	Ming Dynasty	Ming Yongle	During the Yongle period of the Ming Dynasty, the village was built, the name was returned, the Qing Dynasty was simplified to the return of virtue, and the current name was set in the early days of the Republic of China	9	c
	Xixinzhuang	115.492	37.9921	Township	Ming Dynasty	Ming Yongle	During the Yongle period of the Ming Dynasty, Shanxi immigrants settled here and named the village Xinzhuang. Later, the village gradually grew and was divided into two villages, east and west, because the village was located in the west, called Xixinzhuang, which was changed to the current name in order to mean "hard work".	9	c
Mengcun Hui Autonomous County	Xinxian	117.136	37.9812	town	Ming Dynasty	Ming Yongle	The Sui Dynasty was the seat of Fushui County, the seat of Rao'an County in the Tang Dynasty, and was downgraded to Xinrao'an Town in the Song Dynasty, and changed its name to its current name in the second year of Ming Yongle (1404).		c
	Xin shop	117.147	38.1166	town	Ming Dynasty	The second year of the Ming Yongle era	The Xin surname Licun was established and opened a shop, named Xinjiadian, later referred to as Xindian.	6	c
	Temple Gate Village	116.412	38.0997	town	Ming Dynasty	In the ninth year of the Ming Dynasty's Yongle era	There was originally a Simen ancient temple here, so it was called Simen Village, which later evolved into its current name.	7	c
Luannan County	Liu Zan	118.667	39.2307	town	Ming Dynasty	In the ninth year of the Ming Dynasty's Yongle era	Formerly known as Lu Jianpu and Lu Jian, it is said that immigrants from Luzhou behind the mountains in Shanxi came here to build a spire nest to live, and later harmonized with the current name	7	c
	Wang Anzhen	114.947	39.4085	town	Ming Dynasty	Ming Zhengde	It is said that Emperor Zhengde privately visited and stayed here, hence the name.	4	c
	Duanjiabao	115.406	40.5347	Township	Ming Dynasty	Ming Zhengde	The village was built during the Ming Zhengde period. It is named after the surname.	4	c
	South High Camp	114.568	38.0946	town	Ming Dynasty	Ming Zhengde	In the early years of Ming Hongwu, it was called Xingjuntun, and in the third year of Ming Zhengde (1508 AD), after Hezun (the seventh generation) moved from present-day Beigaoying, it was renamed Nangaojiaying, and in 1958 it was simplified to Nangaoying	5	c
	Zhongtanli	116.701	38.9955	town	Ming Dynasty	Ming orthodoxy	It was originally a beach for fishermen to dry their nets. During the Ming Dynasty, Tanli Village was built, and in the early Qing Dynasty, it was divided into three villages, and the village was named Zhongtanli	6	c
	Houwulongtang	117.091	38.1745	Township	Northern and Southern Dynasties		According to the "Cangxian Chronicle": Zuolongtang was formerly known as Wuqing Village. In the first year of Yanxing of the Later Wei Dynasty (471), the Dalian Lake overflowed, and the village fell into a pond, with a well in the pond and a temple in the north of the well, called the Wang Dragon Shrine. Because the original village has been trapped into a pond, the villagers built a village in t…	4	a
	Nanpi	116.702	38.049	town	Northern and Southern Dynasties		The Eastern Wei Dynasty began to move the administrative center of Nanpi County to this place and build fortifications. Since then, it has been a county seat, called Chengguan. In 1987, it was renamed to its current name.	5	a
	Xiangchenggu	115.254	36.8153	town	Northern and Southern Dynasties		The Northern Wei Dynasty was the seat of Xiangcheng County, and later got this name because of the strong city walls	7	a
	Handan	114.853	38.3251	town	Southern Song Dynasty		The Yuan Dynasty was called Hantai, the Ming Dynasty was called Hantai, and the Qing Dynasty was called Handai, which was later changed to its current name. It is said that it was named after Han Xindian Jiangtai of the Han Dynasty, and it is also said that it was named after Han Shizhong of the Southern Song Dynasty resisted Jin	5	a
	Donglu	115.576	38.693	Township	Southern Song Dynasty		During the Southern Song Dynasty, in order to avoid the war, the people moved east to build a village here, and because they lamented the displacement, the village was named Dongliu. In ancient times, the system of five households was divided into two parts, and the "flow" and "Lu" were homophonic, which later evolved into the eastern room.	5	a
	Reclining Buddha Temple	115.323	40.1524	Township	Southern Song Dynasty		In the early Southern Song Dynasty, the village was named after the temple	7	a
	North Orthodox	114.297	37.7917	Township	At the end of the Southern Song Dynasty		The village was built at the end of the Southern Song Dynasty, because it was located in the north of Nanzheng, so it was named	0	a
	Big platform	115.136	37.1112	Township	Qin Dynasty		It was once called the ancient village. Qin Shi Huang died on the sand dune platform, which is said to be here, so it is called the big platform.	1	a
Quyang County	Hengzhou	114.719	38.6267	town	Qin Dynasty		Since the Qin Dynasty, it has been the county seat and is an ancient place name	9	a
Beidaihe District	Beidaihe			district	Qin Dynasty	222BC	In the twenty-fourth year of Guangxu of the Qing Dynasty (1898), it was opened as a summer resort, famous for its Daihe in the territory	2	a
	Qiandazhang	114.839	37.8653	Township	Qin Dynasty		Qing Guangxu's "Zhao Zhou Zhi" records it as "Luo Dazhang". Because it is located in the southern part of the Houdazhang, it evolved into its current name	0	d
	Baiyun Xizhuang	115.102	38.8837	Township	Qin Dynasty		In the early Qing Dynasty, some residents of Baiyun Village moved here to build a village, named after the direction	0	d
	Beizhuang	115.722	39.5534	town	Qin Dynasty		It was named after the orientation during the Qianlong period	0	d
	Xigou	117.507	41.1492	Manchu township	Qin Dynasty		It is named after the direction	0	d
	Wudaoying	116.502	41.274	Township	Qin Dynasty		The village was established in the early Qing Dynasty and was named after the fifth village arranged west of the mouth of the bag ditch	0	d
	Xiguanying	117.009	41.3427	Township	Qin Dynasty		The village was built at the end of the Kangxi Dynasty in the Qing Dynasty, and there were officials surnamed Kui living in this village, so it was called Kui Guanying. In the early years of the Republic of China, it was renamed Xiguanying in the northwest of the county according to its direction.	0	d
	Dongxiaobaiqi	117.562	40.7006	Township	Qin Dynasty		The village was built during the Kangxi period of the Qing Dynasty. Therefore, the residents of the land are all royal relatives, most of whom are white flag people. The meaning of the word "east" is to distinguish it from the small white flag of Luanping County in terms of orientation, hence the name.	0	d
	No. 62	117.568	42.1695	Township	Qin Dynasty		During the Guangxu period of the Qing Dynasty, He Daotai came here to set up a siege, and this place was arranged as Lot 62, hence the name of the village	0	d
	Xiaying	116.911	41.8989	Township	Qin Dynasty		In the eighteenth year of Qianlong of the Qing Dynasty (1753), there were two barracks with red flags, the northern one was called the upper barracks, and the lower barracks were called here.	0	d
	Daguo	114.424	38.0742	town	Qin Dynasty		Mingqiu Village in the Tang Dynasty, later renamed Taihua Beiguo Village, and called Daguo Village during the Qianlong period of the Qing Dynasty	1	d
	Bojiao			Township	Qin Dynasty		It was built in the Qing Dynasty and was named after the topography	1	d
	Pocang	115.004	39.2156	Township	Qin Dynasty		Built in the Qing Dynasty, it was named after the topography	1	d
	Jingergou	114.363	40.1558	Township	Qin Dynasty		In the fourth year of the Kangxi Dynasty of the Qing Dynasty (1665), the village was built, named Mengjiayao, and then a well was dug between the two ditches, named Jing Ergou, which evolved into its current name.	1	d
	Xinglong	117.499	40.4243	town	Qin Dynasty		Originally the "Houlong Feng Shui Forbidden Land" of the Qing Eastern Mausoleum, after the ban was lifted in 1915, merchants gathered to open shops, gradually becoming prosperous and forming a market town. It is named after the former Xinglong Mountain. Since 1930, it has served as the county seat.	1	d
	Taitou Mountain	119.047	41.0947	Township	Qin Dynasty		It is rumored that the hill behind the village is like a stone dragon, and during the Qing Dynasty, flash floods broke off the dragon's body, separating the head and body, and people called it the Broken Head Mountain. Later people were taboo about this name and changed it to the current name.	1	d
	Hu Shiha	117.007	40.896	town	Qin Dynasty		The names Hushihai and Hushiha mean black walnuts in Mongolian, which later evolved into today's names.	1	d
	Yangerberg	117.348	42.0866	town	Qin Dynasty		Yan Gebai is an evolution of the "Yong'an Pai". According to Qianlong's poem "Yong'an Pai Paddock Killing the Tiger", Yong'an is sand and Pai is the land.	1	d
	paddock	117.77	41.9293	town	Qin Dynasty		Formerly known as Weizishan Street, it was named after the conical mountain on the northwest side. In 1930, the county seat was moved, and then it was changed to its current name.	1	d
	Dustpan palm	118.07	41.7492	town	Qin Dynasty		During the Guangxu period of the Qing Dynasty, the Lü surname moved from Longhua to this village, because there was a ditch in the west of the village, shaped like a dustpan and like a human palm, hence the name.	1	d
	Mountain Bay	117.827	42.395	Township	Qin Dynasty		In the second year of Guangxu of the Qing Dynasty (1876), the Zhao family first moved to the moon-toothed mountain bay here, hence the name.	1	d
	Shaliu River	117.959	39.8807	town	Qin Dynasty		The ancient name is Sharen River, and the Qing Dynasty was taboo "Sharen" (pronounced "killing"), so it was changed to its current name	2	d
	Shahe Station	118.58	39.8729	town	Qin Dynasty		It is named because the village is close to the Sha River and is a post station	2	d
	Chwngouji	114.705	36.2408	town	Qin Dynasty		The river statue in Yin Village is named after the hook	2	d
	Qidao River	118.871	40.2384	Township	Qin Dynasty		From the cold mouth to the sand river to this is the seventh river, hence the name	2	d
	Wudaohe	115.336	39.3918	town	Qin Dynasty		Built in the Qing Dynasty, it consists of five ditches, hence the name	2	d
	Ganhejing	114.952	39.1826	Township	Qin Dynasty		It was built in the Qing Dynasty and was named after the sweet river water	2	d
	Two-sided well	114.369	41.4986	Township	Qin Dynasty	1908	When the village was founded in 1908, there were two wells, hence the name.	2	d
	Danjinghe	114.392	41.1959	Township	Qin Dynasty	1904	In 1904, a village was built near the Shanjing River, hence the name.	2	d
	Erquanjing	114.688	41.4074	Township	Qin Dynasty	1881	There was no water here, and in 1881, a man named Erquanzi dug a well here, called "Erquanzi Well", which gradually became a village and named after the village	2	d
	Danqing River	114.692	41.6761	Township	Qin Dynasty	1910	The village was founded in 1910 and named after the village with red soil. Because there is a red soil trench full of rain in the south of the village, it is called Danqing trench. It later evolved into its current name.	2	d
	Little river	115.658	41.5774	Township	Qin Dynasty	1900	The village was founded in 1900 and named after the river.	2	d
	Lion Gully	117.956	41.0178	town	Qin Dynasty		During the Kangxi period of the Qin Dynasty, it was named because it was located in Shishi Ditch	2	d
	Shuiquangou	117.932	40.8609	town	Qin Dynasty		The village was built in the Qing Dynasty, and there was originally a large spring flowing here all year round, and the village was located in the water spring ditch, hence the name.	2	d
	Dashuiquan	117.758	40.479	town	Qin Dynasty		In the first year of Qianlong (1736), a large temple was built here, named Damiao Village. The temple was demolished, and it was renamed because there was a larger spring in Hedong.	2	d
	Sandao River	118.09	40.4121	Township	Qin Dynasty		The village was built during the Kangxi period of the Qing Dynasty, named after the three rivers that came to this village	2	d
	Zhang Baiwan	117.497	40.9938	town	Qin Dynasty		Because the village is located at the confluence of the Xingzhou River and the Luan River, most of the land is open and surnamed Zhang, formerly known as Zhang Bowan, and later evolved into its current name.	2	d
	Tang River	116.523	41.1086	Township	Qin Dynasty		The village was built during the Qianlong period of the Qing Dynasty. At that time, the transportation was inconvenient, and the Tang River water had to flow three times from Hongtang Temple to the village, so it was called Sandao River. It was renamed to its current name in 1982.	2	d
	Wudaohe	118.354	41.1006	Township	Qin Dynasty		The village was built during the Qianlong period of the Qing Dynasty. It is named because it is located in the fifth river bend that goes up the Laoniu River from Sangou.	2	d
	Yudaokou	116.993	42.1468	Township	Qin Dynasty		In the twentieth year of the Kangxi Dynasty of the Qing Dynasty (1681), the emperor came here to hunt, and people specially built a road for him, which was located at the mouth of the Xiaoluan River, so it was called the mouth of the Imperial Road, later referred to as the current name.	2	d
	Cheongju	116.827	38.5863	town	Qin Dynasty		The Tang Dynasty was the Lutai Army, the Five Dynasties Zhou was the Yong'an County Government, and the Song Dynasty was the Qingzhou Government, and in the second year of Daguan (1108), the seven days and nights of Heqing were promoted to the county to the state by the imperial approval of "Qing", called Qingzhou. In the eighth year of Ming Hongwu (1375), it was downgraded to Qingxian County. It…	2	d
	Willow	118.117	39.3585	town	Qin Dynasty		It is said that when immigrants moved here to settle, they mostly planted willow branches as boundaries, hence the name.	3	d
	Nianzigou	118.732	40.4398	The township people's government is located and belongs to Fenghuangshan Township	Qin Dynasty		It was named after the mill left by the Koreans	3	d
	Lanmaqiang	117.604	40.2089	town	Qin Dynasty		There was a wall here in the Qing Dynasty, which was used as a horse block, hence the name	3	d
	Nanchen Village	114.575	37.8888	The township people's government is located and belongs to Chencun Township	Qin Dynasty		Formerly known as Cheng Village, the Qing Dynasty was divided into two villages and changed its name to its current name	4	d
	Nanbaishe	114.873	37.7577	town	Qin Dynasty		The gold name is Nanbai Society, which was a military settlement in the early Ming Dynasty, and was named Amber House, which was later renamed	4	d
	Liujiaying	118.231	39.858	Township	Qin Dynasty		Formerly known as Lijiazhuang, the surname Liu increased in the later village and changed its current name in the early Qing Dynasty	4	d
	Zhao Dianzi	118.664	39.9338	town	Qin Dynasty		Formerly known as Zhao Jiadianzi, it was named after the Zhao family opened a store here.	4	d
	Xiaomazhuang	118.564	39.6489	town	Qin Dynasty		It is rumored that the village was built by a brother surnamed Ma who moved from Dama Village, hence the name	4	d
	Hujiatuo	119.044	39.4049	town	Qin Dynasty		In the Qing Dynasty, a family surnamed Hu built a village here, and later named Hutuo because of the high terrain. It was later renamed to its current name.	4	d
	Yang Bridge	115.116	36.4329	town	Qin Dynasty		The Zhang River once flowed here, and the Yang family built a bridge here, called Yangjia Bridge, which was later changed to its current name	4	d
Neiqiu County	Dameng Village	114.493	37.2228	town	Qin Dynasty		According to investigations, the village was formerly known as Mengcun Town, and during the Qing Dynasty, the village produced a list of Ma Shangde, so the village was renamed Dameng Village	4	d
	Ma Jiatuan	115.513	38.8456	Township	Qin Dynasty		The Ma family of the Qing Dynasty settled here, hence the name	4	d
	Linjiatun	115.971	39.3959	Township	Qin Dynasty		It was built in the Qing Dynasty and was named after the surname	4	d
	East Dugang	115.167	39.3008	Township	Qin Dynasty		Built in the Qing Dynasty, it was named after the surname	4	d
	Little Zhuzhuang	115.919	39.2146	Township	Qin Dynasty		In the early Qing Dynasty, it was named after the surname	4	d
	Zhonghan Zhuang	115.226	38.6442	town	Qin Dynasty		During the Qing Dynasty, the Han family moved here and settled here, named after the direction	4	d
	Luzhuang	115.698	38.7389	Township	Qin Dynasty		The village was founded in the twenty-ninth year of Guangxu of the Qing Dynasty and was named after the surname	4	d
	Yu Jiazhuang	115.339	38.8148	Township	Qin Dynasty		The village was built during the Shunzhi period of the Qing Dynasty and was named after the surname	4	d
	Yao family room	114.884	40.7228	town	Qin Dynasty		It was named after the surname during the Daoguang period of the Qing Dynasty	4	d
	guild	114.534	41.3464	town	Qin Dynasty		It is named after the initials of the Catholic "public record hall" and "president".	4	d
	Haojiaying	114.85	41.2638	Township	Qin Dynasty	1906	In 1906, the Hao family first lived in Jiancun, hence the name.	4	d
	Guo Leizhuang	114.544	40.7286	town	Qin Dynasty		During the Yongzheng period of the Qing Dynasty, Guo Lei built a village here and named it	4	d
	Sanzuodian	118.893	41.0014	town	Qin Dynasty		Because during the Kangxi period of the Qing Dynasty, people with three surnames came here to open three shops, hence the name	4	d
	Qijia	118.658	41.2409	Manchu township	Qin Dynasty		In the early Qing Dynasty, there were seven households here, hence the name	4	d
	Sanjia	118.765	40.9431	Township	Qin Dynasty		During the Guangxu period of the Qing Dynasty (1875~1908 AD), the village was built. The three families of the Mengmin Jiang, Shi, and Jin families came here to run horses and occupy the circle, guarding the border and occupying the property and establishing the village, hence the name.	4	d
	Chen Zhazi	117.793	40.8972	Township	Qin Dynasty		During the Kangxi period of the Qing Dynasty, the admiral surnamed Chen was stationed here, built a fence as a wall, and was named Chen Fence, which later evolved into its current name.	4	d
	Mayingzi	117.058	40.7749	Township	Qin Dynasty		It got its name from the surname	4	d
	Sujiadian	116.841	41.6565	Township	Qin Dynasty		In the early Qing Dynasty, the Su surname came here to open a shop, hence the name	4	d
	Blue Flag	117.658	41.3653	town	Qin Dynasty		The village was built during the Kangxi period of the Qin Dynasty, and the blue flag was one of the eight banners of the Qing Dynasty	4	d
	Qijia	118.107	41.4585	town	Qin Dynasty		In the early Qing Dynasty, seven families settled here, hence the name	4	d
	Tangtougou	117.738	41.4424	town	Qin Dynasty		During the Kangxi period of the Qing Dynasty, it was named after the surname	4	d
	Tang Sanying	117.828	41.6799	town	Qin Dynasty		In the twentieth year of Kangxi, the Mulan paddock was set up, which was a forbidden area for hunting, and troops were sent to garrison, and three camps were set up, and the leader was surnamed Tang, hence the name.	4	d
	Sanjia	118.245	41.2683	Township	Qin Dynasty		During the Yongzheng period of the Qing Dynasty, the three surnames first lived here, hence the name	4	d
	Guojiawan	117.983	42.1418	Township	Qin Dynasty		During the Tongzhi period of the Qing Dynasty, Guo Chunyang, a native of Shandong, came to settle in this mountain bay to reclaim wasteland, hence the name.	4	d
	Yangjiawan	118.029	42.0566	Township	Qin Dynasty		In the eighteenth year of Guangxu of the Qing Dynasty (1892), the Yang clan of Chifeng was the first to come to this mountain bay to reclaim wasteland and settle down, hence the name.	4	d
	Zhangjiawan	117.981	42.3415	Township	Qin Dynasty		In the tenth year of Xianfeng in the Qing Dynasty 4 (1860), the Zhang family moved from the north bank of the Yin River to the south bank of the mountain to settle in the bay, because of the name village.	4	d
	Jiangjia store	117.607	42.5146	Township	Qin Dynasty		In the thirty-second year of Guangxu of the Qing Dynasty (1906), the Jiang family moved here and reclaimed wasteland and opened a store, hence the name.	4	d
	Xing Jiayuan	117.196	39.8665	town	Qin Dynasty		In the middle of the Qing Dynasty, this place was a vegetable garden with the surname Xing, hence the name.	4	d
Xinhua District	Xiaozhaozhuang	116.898	38.3026	Township	Qin Dynasty		During the Shunzhi period of the Qing Dynasty, the village surnamed Zhao was built, and it was named because the village was small	4	d
Yunhe District	Xiaowangzhuang	116.856	38.3326	town	Qin Dynasty		During the Shunzhi period of the Qing Dynasty, the village surnamed Wang was built, and it was named because the village was small	4	d
	Zhangguantun	116.831	38.2056	Township	Qin Dynasty		Formerly known as Xu Da Chentun, in the twelfth year of Shunzhi of the Qing Dynasty (1655), a bannerman surnamed Zhang moved here and settled here, and changed his name to his current name because of his surname.	4	d
	Yangji	117.437	37.9492	Township	Qin Dynasty		In the ninth year of the Kangxi Dynasty of the Qing Dynasty (1669), Yang Zan, the ancestor of the Yang family, moved from the Yangmao Circle of the county to establish a village. Because there is a market in the village, it was named Yangjiaji, which was later referred to as Yangji.	4	d
	Zhang Huiting	117.508	37.9693	Township	Qin Dynasty		In the forty-eighth year of the Ming Dynasty (1620), the Zhang family moved from Luanzhou to this village and named it Li Master Hall Da Zhangzhuang. In the thirteenth year of Yongzheng of the Qing Dynasty (1735), Zhang Huiting in the village was admitted as a scholar and was renamed Zhang Huiting.	4	d
	Wangjiaying	116.005	39.1013	Township	Qin Dynasty		Before the Qing Dynasty, it was called Wang Zanying, and later changed its name	5	d
	Yinger	114.48	38.9282	Township	Qin Dynasty		It was built in the middle of the Qing Dynasty, and the army camped here, hence the name	5	d
	Yuzhouying	115.015	41.3111	Township	Qin Dynasty	1910	In 1910, the people of Weizhou came here to build a village, named "Weizhou Camp", which is now called the later performance.	5	d
	Taiping Zhuang	114.62	40.5711	Township	Qin Dynasty		In the early Ming Dynasty, the village was built because it was the ninth training site on the north bank of the Hongtang River, so it was called the North Nine Fields, and Cixi changed its name to its current name after the westward journey of Cixi in the Qing Dynasty.	5	d
	Blue Flag Camp	118.027	40.3896	Township	Qin Dynasty		The Qing Dynasty was the Eight Banners Blue Flag Barracks, hence the name	5	d
	Yellow flag	116.627	41.5116	town	Qin Dynasty		In the early Qing Dynasty, the yellow flag soldiers circled the land into a village, hence the name	5	d
	Three camps were set up	117.764	41.5833	town	Qin Dynasty		Formerly known as Baijiazi, three barracks were set up here in the early Qing Dynasty, and the leader's surname was Zhang, hence the name	5	d
	Zhongguan	117.973	41.1855	town	Qin Dynasty		In the fifty-first year of Kangxi, a palace was set up here. This palace is 60 miles away from Longhua Town and Chengde. It is the throat of controlling the three rivers (Xinglong River, Parrot River, and Wulie River) and its strategic position	5	d
	Xindi	118.269	41.9011	Township	Qin Dynasty		It is very important to set up a checkpoint to guard the palace here. Thus, it was named Zhongguan.	5	d
	Xinba	117.737	42.3117	Township	Qin Dynasty		In the eighth year of Qianlong in the Qing Dynasty (1798), the Manchu Eight Banners built a barracks in Barracks Village, and later due to the increase in soldiers and civilians and living difficulties, the Wu family moved from the barracks to build a village here, hence the name.	5	d
	Jiwdi	116.869	38.2582	Hui township	Qin Dynasty		During the Kangxi period of the Qing Dynasty, troops were sent to guard the paddock, and later due to the increase in soldiers and the shortage of food and accommodation, they were divided into two groups, one stayed in place and the other moved out. Later, it was divided into two parts, calling the original station the old allotment and the new dial here.	5	d
	Xindianzi	118.025	40.0742	town	Qin Dynasty		In the Qing Dynasty, there was a prince named King Xiang Sheng, who won the battle for the first time here, won the battle to the emperor, was rewarded by the emperor, promoted to an official position, and named this place a good place, which is still used to this day.	6	d
	Wang Dianzi	118.418	39.864	town	Qin Dynasty		Ancient name Zhuanghu. Later, the villagers opened a shop here and changed their name to Xindianzhuang. Qing changed its name to its current name	6	d
	Nianziyu	118.518	40.4405	town	Qin Dynasty		A person surnamed Wang occupied land here to build a village and named it Wangjiazhuang after his surname. Later, a person surnamed Wang opened a shop on the side of the road in the village, and the business was prosperous, so it got this name	6	d
	Wanshengyong	116.338	41.804	Township	Qin Dynasty	1783	The village was built during the Qianlong period of the Qing Dynasty	6	d
	Bada Camp	117.576	41.432	Mongolian township	Qin Dynasty		According to the inscription, in 1783, there was a Wan surname who did business, soju and farming here, and the shop was named Wan Shengyong, hence the name.	6	d
	Jianfang	117.228	41.6685	Township	Qin Dynasty		The first people to settle here at the beginning of the Qing Dynasty opened shops for a living, and most of the pedestrians in the past ate here to eat and point, hence the name (Bada, Mongolian, meaning to eat and point).	6	d
	Anjiang	117.724	40.7651	Township	Qin Dynasty		During the Xianfeng period of the Qing Dynasty, an old man surnamed Wang came here to make a living from caustic soda, hence the name	6	d
	Dayingzi	117.912	40.6976	Township	Qin Dynasty		During the Kangxi period of the Qing Dynasty, most of the villagers made saddles as a profession, hence the name.	6	d
	Cangzo	118.178	41.1578	Township	Qin Dynasty		During the Shunzhi period of the Qing Dynasty, the village had many households, hence the name	6	d
	Shaoguo	118.247	42.0268	Township	Qin Dynasty		The village was built during the Kangxi period of the Qing Dynasty, because of the flat terrain, the wealthy residents, and most of the residents built granaries, hence the name	6	d
	Guangfa Yong	117.83	42.1197	Township	Qin Dynasty		During the Guangxu period of the Qing Dynasty, Zhang Shuzhi, a native of Luanping, was the first to move here and settle here, and later opened a pot to make wine, hence the name.	6	d
	Yutaihe	117.899	42.1256	Township	Qin Dynasty		In the twenty-ninth year of Guangxu of the Qing Dynasty (1903), the Xiao family, a native of Yutian, was the first to open a store here, and the trade name was "Guangfa Yong", hence the name.	6	d
	Baoyuan Stack	117.641	42.3397	Township	Qin Dynasty		In the twenty-ninth year of Guangxu of the Qing Dynasty (1903), the Xiao family, a native of Yutian, was the first to open a store here, and the trade name was "Guangfa Yong", hence the name.	6	d
	Sanyiyong	117.946	42.424	Township	Qin Dynasty		In the thirty-second year of Guangxu of the Qing Dynasty, the Li family of Baoyuanchang moved here to do business and took the name of the trade as its current name	6	d
	Xiahuofang	117.48	41.8484	Township	Qin Dynasty		In the second year of Guangxu of the Qing Dynasty (1876), the Mulan paddock was opened, and the two Bai brothers fled from Baodi County, Shuntian Prefecture and settled here, so they called Baijiawopu the name of the village. In 1903, the village began to take shape, and a merchant opened a business called Sanyiyong, hence the name.	6	d
	Shanglaowopu	116.994	42.0354	Township	Qin Dynasty		In the twenty-ninth year of Guangxu, the bright side was (1903), and the village here began to take shape, and a kitchen was opened under the village, hence the name.	6	d
Haixing County	Xin Ji	117.596	38.0925	town	Qin Dynasty		In the first year of Tongzhi in the Qing Dynasty (1862), the Zhang family fled the famine and came here to reclaim the wasteland and farm, and built a nest to live in, plus the current name.	6	d
	Xiangfang	117.73	38.111	Township	Qin Dynasty		Formerly known as Jiahe Shop, it was named because the village was between two rivers. The village was originally a market town. Later, after the defeat of the Western Twist Army in Shandong, the rest of the troops lived here, and the war continued, and the market was scattered. During the Guangxu period of the Qing Dynasty, the village was re-established, so it was named Xinji, and later evolved…	6	d
	South New City	117.714	40.1612	Manchu township	Qin Dynasty		In the thirtieth year of Qing Daoguang (1850), the Jiang family moved from Jiang Changfeng in this county to this village, and because they made a living by grinding sesame oil to supply merchants at sea, they were named sesame oil workshops, later referred to as incense workshops.	7	d
	White Temple Beach	114.952	41.252	Township	Qin Dynasty	1871	In the twenty-eighth year of the Kangxi Dynasty of the Qing Dynasty (1689), the Ministry of War, the Ministry of Rites and the Yongji Treasury of Jingling and Zhaoxi Mausoleum were built here. At that time, the city had only four gates and no city walls, and was named South New City because it was located in the south of the North New City	7	d
	Tuchengzi	114.629	41.5079	town	Qin Dynasty	1882	In 1871, the Li family of Tianzhen built a village in Xiaobaimiaotan, hence the name	7	d
	White flag	115.337	41.0625	Township	Qin Dynasty		In 1882, Ren Zongyue built a village on the site of the ancient city, and the village was named after the city.	7	d
	Damiao	117.81	41.1649	town	Qin Dynasty		In the early Qing Dynasty, when horseback riding enclosures, white flags were planted here, hence the name	7	d
	Pianqiaozi	117.833	40.9036	town	Qin Dynasty		The temple was built here during the Kangxi period of the Qing Dynasty, hence the name	7	d
	Dashizhuzi	119.072	40.6452	Township	Qin Dynasty		During the Kangxi period of the Qing Dynasty, it was named because the village had a bridge and was remote	7	d
Xinglong County	Beiyingfang	117.681	40.582	town	Qin Dynasty		During the Kangxi period of the Qing Dynasty, it was named because there were natural stone pillars in the village	7	d
	Wang Tufang	118.571	41.0583	Township	Qin Dynasty		In the early Qing Dynasty, there was a barracks guarding the Qing Dongling "Houlong Feng Shui Forbidden Land", which was located in the north of the Eagle Hand Camp, hence the name.	7	d
	Dage	116.652	41.2111	Manchu township	Qin Dynasty		During the Xuantong period of the Qing Dynasty, the surname Wang moved here, because it was located on the east bank of the Waterfall River, so it was called Dahedong. Later, several earthen houses were built to live in, and it was also called Wang Tufang.	7	d
	Tianqiao	117.009	40.9574	town	Qin Dynasty		It is named after the tall earthen pavilion with the original brick door opening in the southwest corner. In the first year of Qianlong in the Qing Dynasty (1736), it was governed by the Chahar Yellow Flag Hall, and in the forty-third year (1778), it was governed by the Great Pavilion Inspection Division, and in 1950, it became the county seat.	7	d
	Miaozi Ditch	117.531	41.5558	Manchu township	Qin Dynasty		The village was built during the Jiaqing period of the Qing Dynasty, named after the stone bridge in the east of the village	7	d
	Takajidai	117.97	41.1596	town	Qin Dynasty		The village was built during the Qianlong period of the Qing Dynasty and was named after the temple	7	d
	Qijianfang	116.078	38.8169	Township	Qin Dynasty		The name of the Qing Dynasty was "Eguo Sutai", and later changed its name to the current name due to the construction of the temple.	7	d
	Shahe store	114.753	37.6679	town	Qin Dynasty		The village was built during the Guangxu period of the Qing Dynasty, when seven families moved here from Caiputai in Anxin County, named after the number of rooms.	8	d
	Tangfang Bridge	118.028	39.4805	town	Qin Dynasty		Because it is located on the north bank of the Sha River, the ancient traffic route, the Ming and Qing dynasties set up a post station here, and there were many shops, hence the name	8	d
Paddock Manchu Mongolian Autonomous County	Yaozhan	117.884	41.8638	town	Qin Dynasty		When the Tangshan section of the Beijing-Harbin Railway was built, road construction workers lived here to form a neighborhood, called Tangfang. It was also renamed because of the construction of the fifth bridge of the Coal River in the place	8	d
	Tianhu	114.073	38.079	The village belongs to Hengjian Township	Qin Dynasty		It is rumored that the Qing emperor went from Chengde to the paddock to hunt, and this place was a place to rest on the way. People call this waist station (meaning midway station).	9	d
	Wologu	117.782	39.6722	town	Qin Dynasty		The ancient name was Dahu Town, and later it was changed to Dahua Township, also known as Dahua Township, and changed to its current name in the Qing Dynasty	9	d
Yongnian County	Xiaolongma	114.645	36.7467	Township	Qin Dynasty		Formerly known as Wolegu, it is named after the fertile land next to the mouth of the gukou, where you can live and work in peace. Later, it was changed to its current name.	9	d
	Yonghehe	114.439	36.7655	town	Qin Dynasty		It is said that it was named Little Luoma because of the myth of the Yellow Emperor Xuanyuan's "dragon horse starting from Luoshui", and the Qing Dynasty officials changed it to a small dragon horse because the falling (Luo) horse was ominous.	9	d
	Ding shop	115.053	38.4175	town	Qin Dynasty		During the Ming Dynasty, Han, and Hou settled here, not united with each other, and reconciled during the Qing Dynasty, hence the name	9	d
Tang County	Renhou	114.989	38.7424	town	Qin Dynasty		The village was moved from Dingdian in the Qing Dynasty, hence the name.	9	d
	Wende	114.759	38.5727	Township	Qin Dynasty		It was established in the Jin Dynasty and served as the county seat. Formerly known as Chengguan. At the end of the Qing Dynasty, it was renamed Renhou Town with the meaning of benevolence, righteousness, and kindness	9	d
	Xiaowang Pavilion	115.689	38.8512	Township	Qin Dynasty		During the Qing Dynasty, the county officials passed by here and lost a lot of silver, and the villagers picked it up and returned it in full, and the county official was grateful and changed its current name	9	d
	Mengzi Ridge	118.408	40.5214	Township	Qin Dynasty		During the Xianfeng period of the Qing Dynasty, the Fan surname moved here from Wangting and borrowed the name Xiaowangting	9	d
	Jingou Tun	117.513	41.0569	town	Qin Dynasty		According to legend, the Qing Holy Ancestor rested on the ridge and the people's government stationed in the dream to have a son, and since then it has been named "Mengziling", which later evolved into its current name.	9	d
	Small camp	117.733	41.083	Manchu township	Qin Dynasty		In the fourth year of the Kangxi Dynasty of the Qing Dynasty (1665), the four Manchus surnamed Jiao, Niu, Shu, and Bai moved here from Jingoutun, Yunnan, and settled here, still called Jingoutun, nostalgic for their hometown.	9	d
	South Gate	116.771	41.2627	Mongolian township	Qin Dynasty		In the ninth year of the Kangxi Dynasty of the Qing Dynasty (1670), the Manchus with ten surnames moved from Dashiqiao Xiaoying in Miyun County to settle here, in order to miss their hometown, it was still called Xiaoying.	9	d
	Zhangji Camp	118.01	41.4443	Township	Qin Dynasty		The village was founded in the early Qing Dynasty, formerly known as Zhang Yingzi. After the Zhao surname moved here from Nanguantun, Changbai Mountain in the northeast, and changed its name to Xiaonanguan after the name of the village of origin, which was referred to as the current people's name after 1949.	9	d
	Loess pit	117.761	41.7781	town	Qin Dynasty		Formerly known as Zhangjingying, the Qing Dynasty was named after Zhangjing because there were people in the village who served in the dynasty, and later changed its name to its current name with auspicious meaning.	9	d
	Yinwo Gully	118.026	41.9119	Township	Qin Dynasty		In the second year of Guangxu of the Qing Dynasty (1876), the Zhou family moved from Huangtukan Village, Longhua County, to establish a village, and in order to express their nostalgia for their hometown, the original village name was still used.	9	d
	Later Yi	116.564	39.2335	town	Qin Dynasty		According to legend, Zhongchuan in the Qing Dynasty once dug a silver building in the ravine here, named Yinwangou, and later changed its name to its current name.	9	d
	New staff	117.873	40.7849	Township	Qin Dynasty		It is said that Empress Kangxi of the Qing Dynasty played chess (chess) with her entourage, so she changed her name to her current name.	9	d
	North Horse Circle	117.635	40.5288	town	Qin Dynasty		The village was established during the Kangxi period of the Qing Dynasty, because it was a newly established village, hence the name	3	d
	Creeping grass mouth	119.175	40.3423	The town people's government is located and belongs to Shuangshanzi Town	Qin Dynasty	Qing Dynasty	It is said to be the place where the Qing Dynasty royal family circled horses, and it is located on the north bank of the Liu River, hence the name.	3	d
	Lian Zhen	116.49	37.8077	town	Qin Dynasty	Qing Dynasty	The mouth of the mountain east of the village is full of vines, hence the name	3	d
	Longjia store	119.062	39.7193	town	Qin Dynasty	Qing Dynasty	Formerly known as Lianwo Town, the Qing Dynasty was referred to as the current name.	4	d
	Wooden stool	119.398	40.4767	The village belongs to the wooden bench town	Qin Dynasty	Qing Dynasty	The surname Long opened a shop here and established a village, hence the name	6	d
	Weizigou	118.872	40.6411	Township	Qin Dynasty	The end of the Qing Dynasty	It is named after the reeds in the area	3	d
	Upper peace	114.21	38.0677	town	Qin Dynasty	Qing Dynasty Qianlong	The original name was Shangshore, because it was on the slope bank, so it got its name, and later it was homophonic to the current name	1	d
	Xinzhuangzi	118.096	39.7485	Township	Qin Dynasty	Early Qing Dynasty	In the early Qing Dynasty, due to a fire in the original village, it was moved west to the current site of the new village, hence the name	0	d
	Cao Fang	114.282	38.0774	The township people's government is located and belongs to Bailuquan Township	Qin Dynasty	Early Qing Dynasty	The village was built in the late Ming and early Qing dynasties, and was once called Nanyu and Xinfang. In the middle of the Qing Dynasty, it was renamed to its current name	1	d
Shuangluan District	Twin Tower Mountain	117.959	40.9	town	Qin Dynasty	Early Qing Dynasty	It is named after the Twin Towers Mountain	1	d
	Armored River	114.348	40.9005	Township	Qin Dynasty	Early Qing Dynasty	The village was built in the early Qing Dynasty, because it was located next to a small river and was famous for its mountain rocks, so it was named.	2	d
Hiraizumi City	Mongolian Sugou Gate	116.566	41.8883	town	Qin Dynasty	Early Qing Dynasty	In the early Qing Dynasty, Mongolians built villages. The water in the cave in the north of the village is as clear as silver, and the Mongolian language calls the silver water "Mongolian Su", and the village is located at the ditch gate, hence the name.	2	d
	Lotus Beach	115.537	41.4033	Township	Qin Dynasty	Early Qing Dynasty	The village was established in the early Qing Dynasty. The water beach north of the village produces lotus flowers, called Lianhua Beach, and the village is named after the beach.	3	d
	Daxi Han	114.668	36.5327	Township	Qin Dynasty	Early Qing Dynasty	In the early Qing Dynasty, because there were many families with the surname Han, it was named	4	d
	Three	118.813	40.3473	The village belongs to Maquan Town	Qin Dynasty	Early Qing Dynasty	In the early Qing Dynasty, the three surnames of Zhao, Li and Yang moved here to settle down	4	d
	Li Qizhuang	117.014	39.978	town	Qin Dynasty	Early Qing Dynasty	It is said that the military attaché surnamed Li, a bannerman in the early Qing Dynasty, was stationed here, hence the name.	4	d
	West Red Flag Camp	115.205	41.015	Township	Qin Dynasty	Early Qing Dynasty	The village was established at the end of the Yuan Dynasty, and in the early Qing Dynasty, it was the garrison of the Red Flag Army, so it was called the Red Flag Camp, and in 1961 it was changed to its current name to distinguish the village of the same name in the east.	5	d
Fengning Manchu Autonomous County	Xuanjiangying	116.885	41.4	Township	Qin Dynasty	Early Qing Dynasty	In the early Qing Dynasty, the village was once called the Xuanjiang Camp, the Glandsmith Camp, and the Xuanjiang Camp, and later evolved to its current name.	5	d
	Sanbazi	118.733	40.243	Township	Qin Dynasty	Early Qing Dynasty	In the early Qing Dynasty, the large number of migrants who came here belonged to the third group	6	d
Shahe City	Dalian	114.507	36.8595	County-level city	Qin Dynasty	Early Qing Dynasty	In ancient times, the villagers were famous for their weaving robes, hence the name. In 1969, the People's Government of Shahe County moved from Shahe City here.	6	d
Jize County	Futudian	114.781	36.8922	town	Qin Dynasty	Early Qing Dynasty	According to investigations, Buddhism is a Sanskrit translation, which means Buddhists. The village was first called Xidong Ershe, and in the early Qing Dynasty, a flood flooded the village, and only the monastery and those who took refuge in the temple survived. The survivors changed the name of the village to the current name to show that they were believers in the Buddha	7	d
	Hail Temple	119.085	41.2246	Manchu township	Qin Dynasty	Early Qing Dynasty	It got its name from the temple	7	d
	Tucheng	116.62	41.3191	town	Qin Dynasty	Early Qing Dynasty	In the early Qing Dynasty, the village was built, and there was a Liao Jintu City in the west of the village, named Xitucheng, which was renamed the current name at the beginning of the Republic of China.	7	d
	Gaolou	116.879	40.0092	town	Qin Dynasty	Early Qing Dynasty	It is named after the tall theater in the village.	7	d
	Number three	115.294	41.3971	Township	Qin Dynasty	Qing Daoguang	During the Qing Daoguang period, the land was reclaimed, and the ten hectares of land were No. 1, and the village was located in the No. 3 land, hence the name.	0	d
	Naobaobei	115.361	41.308	Township	Qin Dynasty	Qing Daoguang	The village was built during the Qing Daoguang period, and it was named because it was located at the foot of Naobao Mountain.	1	d
	Mantouying	114.664	41.2674	Township	Qin Dynasty	Qing Daoguang	During the Qing Daoguang period, the Mongolian steamed bun Zaga began to live here, hence the name.	5	d
	Wenmiao	116.614	38.1788	town	Qin Dynasty	Qing Daoguang	During the Qing Daoguang period, because there was a Dongyue Palace there, it was renamed Wenjia Temple, and in 1949 it was referred to as the current name.	7	d
	Ren Rangli	115.336	37.5383	Township	Qin Dynasty	Qing Daoguang	The "Xinhe County Chronicle" of the Republic of China records that the original name was Xiaojie Village, and in the twenty-eighth year of Qing Daoguang, the county magistrate Yang Ziyi changed his name to Renrangli because the village had not been litigated for a long time.	9	d
	Anziling	119.339	40.3024	Township	Qin Dynasty	Qing Guangxu	To the west of the village, there is a mountain ridge that resembles a saddle, hence it was called Anziling, which was later mistakenly changed to its current name	1	d
	West Busan	115.391	39.1198	Township	Qin Dynasty	Qing Guangxu	It was built during the Guangxu period of the Qing Dynasty and was named because of its proximity to Busan	1	d
	Keller Gully	118.181	41.952	town	Qin Dynasty	Qing Guangxu	Kellegou is the original name of Kezhen, which is a Mongolian language, which means wide and flat.	1	d
	Daqinggou	114.132	41.3412	Township	Qin Dynasty	Qing Guangxu	During the Guangxu period of the Qing Dynasty, it was named Daqinggou because of the ditch in the west of the village, and in order to avoid "Qing" occupying the national name, "Qing" was changed to "Qing".	2	d
	Kangxian Village	116.453	39.0865	Township	Qin Dynasty	Qing Guangxu	It is said that during the Guangxu period of the Qing Dynasty, an old man surnamed Kang could predict the future and was regarded as an immortal, so he changed his name.	4	d
North City	East Gold Village	115.562	38.8874	Township	Qin Dynasty	Qing Guangxu	In the twenty-ninth year of Guangxu of the Qing Dynasty (1903), when the Beiyang Armament Crash School was built, the residents moved here to burn bricks, do business, and do business, and the business was prosperous.	6	d
	Hongqiao	117.752	39.84	town	Qin Dynasty	Qing Jiaqing	The ancient name is Hongqiao. The Qing Dynasty built a three-hole stone arch bridge, and the arch and rainbow were similar, hence the name	7	d
	South High School	114.743	37.8366	Township	Qin Dynasty	Qing Kangxi	During the Kangxi period of the Qing Dynasty, it was divided into three high hills in the north, south, and west according to the direction, hence the name	0	d
	Xixin Camp	115.496	41.4472	Township	Qin Dynasty	Qing Kangxi	During the Kangxi period of the Qing Dynasty, immigrants moved from Shanxi to build a new village, which was in the west and was named Xixinying, which later evolved into its current name.	0	d
	Twin Mountains	119.182	40.3622	town	Qin Dynasty	Qing Kangxi	Built in the ninth year of the Kangxi Dynasty of the Qing Dynasty, there are two hills in the west of the original village, hence the name	1	d
	Tumenzi	119.202	40.4814	Township	Qin Dynasty	Qing Kangxi	There is a road between the earthen hills in the south of the village, shaped like a door	1	d
	Shuangshanzi	119.184	40.3357	town	Qin Dynasty	Qing Kangxi	There are two hills standing side by side in the west of the original village, hence the name	1	d
Baixiang County	Xiwang	114.704	37.4613	Township	Qin Dynasty	Qing Kangxi	Formerly known as Xiwang Village, during the Kangxi period of the Qing Dynasty, when Wei Ge Lao of Baixiang (then a scholar of the Baohe Hall and a minister of the Ministry of Rites) gave the emperor Qin Ben, he deliberately wrote the character Wang as Wang to show the low-lying and barren of the place, and since then the name of the village has been changed to Xiwang.	1	d
	Changshan Valley	117.434	40.8582	town	Qin Dynasty	Qing Kangxi	It got its name from the topography	1	d
	Fire Dooshan	117.216	40.7857	Township	Qin Dynasty	Qing Kangxi	It is called Guanyingzi, because the red stone on the mountain forms a "fire bucket", and later changed its name to the current name.	1	d
	West dragon head	116.949	41.8924	Township	Qin Dynasty	Qing Kangxi	It is named because there is a mountain in the west of the village that resembles a dragon's head.	1	d
	Badao River	118.792	40.4041	Township	Qin Dynasty	Qing Kangxi	From the Great Wall Lengkou Pass to here, you need to pass through the eight river ditches, hence the name	2	d
	Gangou	119.515	40.5019	Township	Qin Dynasty	Qing Kangxi	It is named because the river next to the village often dries up	2	d
	Gehetou	119.233	40.2021	Township	Qin Dynasty	Qing Kangxi	It is named because it is separated by rivers except for the north	2	d
	Boluoci	116.907	41.1115	town	Qin Dynasty	Qing Kangxi	In the early years of the Kangxi Dynasty of the Qing Dynasty, the village was built because of the mountain springs and streams, and was named Bolen Snorr in Mongolian, transliterated as Bolun Nao, and later homophonic today	2	d
	Ciyu Mountain	119.16	40.3138	Township	Qin Dynasty	Qing Kangxi	Because there are many thorns on the mountain, it was named Ci'er Mountain, which was later changed to its current name	3	d
Longhua County	Bugu Ditch	117.46	41.6977	town	Qin Dynasty	Qing Kangxi	Formerly known as Buhugou (Mongolian "Buhu" means deer), later "tiger" was written as "ancient" for the convenience of writing. It is said that in the past, it was a place where the Mongolian people harvested deer antlers, hence the name.	3	d
	Zhang Guzhuang	115.294	38.0629	town	Qin Dynasty	Qing Kangxi	According to legend, the original name was Zhang Guzhuang, because one or two families with the surname Zhang lived here, so the name was later homophonic today	4	d
	Yin Zhuang	118.499	40.1316	town	Qin Dynasty	Qing Kangxi	It is named after the surname.	4	d
	Xiao Yingzi	118.856	40.2739	town	Qin Dynasty	Qing Kangxi	It was named after the surname	4	d
	Zhang Zhangzi	119.043	40.5539	Township	Qin Dynasty	Qing Kangxi	It is named after the surname, where "stick" means village in Mongolian	4	d
	Zhou Zhangzi	119.017	40.4199	Township	Qin Dynasty	Qing Kangxi	It is named after the surname, where "stick" means village in Mongolian	4	d
	Red staff	119.016	40.5583	Township	Qin Dynasty	Qing Kangxi	It was named after the surname	4	d
	Gengzhuang Bridge	114.982	37.4986	town	Qin Dynasty	Qing Kangxi	During the Kangxi period of the Qing Dynasty, because the Geng Zhaozhuang people built a bridge to cross the Fuyang River for farming, it was called Gengzhuang Bridge, and the village was named after the bridge	4	d
	Feng Yingzi	117.959	40.9	town	Qin Dynasty	Qing Kangxi	It got its name from the surname	4	d
	Liu Zhangzi	117.756	40.7369	Township	Qin Dynasty	Qing Kangxi	Chengde Mansion Chronicle"; Because the first resident to live here was surnamed Liu, the village was named Liujiazhangzi, and "Zhang" and "stick" both mean village, and were later written as the current name.	4	d
	High throughout	118.941	39.8024	The township people's government is located in Wanguan and other villages	Qin Dynasty	Qing Kangxi	During the Kangxi period of the Qing Dynasty, there was an officer named Gao Guange, who built a barracks in the local area and named it after himself	5	d
	Oil room	114.89	36.3855	town	Qin Dynasty	Qing Kangxi	It was called this name during the Kangxi period of the Qing Dynasty	6	d
	Horse circle	119.011	40.5181	town	Qin Dynasty	Qing Kangxi	It was once a place for horse grazing, and a simple horse pen was built, hence the name	6	d
	Grass mill	118.974	40.2069	Township	Qin Dynasty	Qing Kangxi	Because there is a trough mill used for grinding grain in the west of the village, it is called the trough valley mill, which was later renamed today	6	d
Xuanhua District	Xuanhua	115.106	40.6156	district	Qin Dynasty	Qing Kangxi	It was established in the Tang Dynasty. In the early Ming Dynasty, the original earthen city was expanded and built, and it was repeatedly used as a prefecture, state, guard and county seat. In the thirty-second year of the Qing Kangxi Dynasty (1693), the county was established here, and it was named Xuanhua, which means "propaganda and education".	9	d
	wasteland	118.01	41.4443	Township	Qin Dynasty	Qing Kangxi	Formerly known as Uledai Ditch, also known as Changzhuang, it was later changed to its current name because there were many surnames among the residents, and the family industry was prosperous.	9	d
	Longhua	117.74	41.325	town	Qin Dynasty	Qing Kangxi	Formerly known as Boluo Hetun (meaning Qingcheng in Mongolian). In the fifth year of Shunzhi (1648), the aunt of Emperor Kangxi of the Qing Dynasty, Princess Shuhui, married Sebuten, the king of Bahrain in Mongolia, and was designated as a dowry land. In 1915, Longhua County moved its seat here and changed its name to its current name. Longhua means "prosperity and enlightenment".	9	d
	Huangzhuang	117.086	39.8912	town	Qin Dynasty	Qing Kangxi	It is said that the Qing Kangxi Emperor's private visit was changed to the current name.	9	d
Kuancheng Manchu Autonomous County	Tangdao River	118.985	40.6448	town	Qin Dynasty	In the early years of the Kangxi Dynasty of the Qing T	The village is backed by mountains on one side and surrounded by water on three sides, and it is necessary to wade through the river to enter and exit, taking the sound of "trip", which is the current name.	2	d
	Sidaogou	117.519	41.9833	town	Qin Dynasty	Late Qing Dynasty	From here there are five ditches side by side from west to east, and here is the fourth ditch, hence the name.	0	d
	Wancheng	114.554	37.6264	Township	Qin Dynasty	Late Qing Dynasty	The terrain is low-lying and ditched, so it is called Wankeng Village, and it was changed to its current name at the end of the Qing Dynasty	1	d
	Great revival plan	114.176	41.4798	Township	Qin Dynasty	Late Qing Dynasty	The village was built at the end of the Qing Dynasty, and the original village was located in a low-lying place, called Sai Wusu (Mongolian means good water). After the village was moved to the mountain beam, it was called Da Su Ji (Mongolian means small mountain tail. )	1	d
	Houshi Zhuang Well	114.23	41.3256	Township	Qin Dynasty	Late Qing Dynasty	At the end of the Qing Dynasty, Ergen established this village, because the village was at the mountain beam, so it was called Ergen Chengliang. Later, it was brewed and called Tank House Village. Later, it was renamed because there was a former stone village well in the south of the village.	1	d
	Kanglong	114.278	41.1595	Township	Qin Dynasty	Late Qing Dynasty	The village was built at the end of the Qing Dynasty, because it was close to the dragon-shaped earthen hill, and was called "by the dragon", which later evolved into the current name	1	d
	Youlougou	114.571	41.0455	Township	Qin Dynasty	Late Qing Dynasty	The village was built at the end of the Qing Dynasty. Because there is a road in the north of the village for cattle herding, it is called "Cattle Road", which later evolved into its current name	6	d
	Xiaoerhe	114.875	41.1895	Township	Qin Dynasty	Late Qing Dynasty	The village was built at the end of the Qing Dynasty, originally the second pastoral point of the Mongolian people, because the first pastoral point was named "Ertai", which is "Little Ertai".	6	d
	Habiga	114.789	41.5645	Township	Qin Dynasty	Late Qing Dynasty	The original Mongolian nomadic land was named Hajiga, which means that the terrain is like a rib. The old name was used after the village was established in 1901.	6	d
	Xiaochang	115.638	41.5546	Township	Qin Dynasty	Late Qing Dynasty	At the end of the Qing Dynasty, the Mongolian people built a camel factory here, and later named the village after the small factory.	6	d
	White clay kiln	115.419	41.583	Township	Qin Dynasty	Late Qing Dynasty	The village was built at the end of the Qing Dynasty. The original place of residence, Dongbai clay kiln, is named after the white clay kiln with whitewashed walls.	7	d
	Hou Ma Fang	119.604	39.9512	The town people's government is located and belongs to the harbor town	Qin Dynasty	Qing Qianlong	During the Qianlong period of the Qing Dynasty, the Xuan clan moved from Shandong to establish a village. It is named because there is Mafang Village in the south of the village	0	d
	Big sophomore	116.033	41.7463	Township	Qin Dynasty	Qing Qianlong	In the eighteenth year of Qianlong in the Qing Dynasty (1753), the surname Ren fled from Shanxi to live here, and the following year according to the number of the Duolun Palace, this is the second number of the land character, hence the name.	0	d
	Big staff	118.114	40.6314	town	Qin Dynasty	Qing Qianlong	Local residents are accustomed to calling the village "stick", and because the village is larger, it is named.	0	d
Chengde County	He captured Bancheng	118.179	40.7707	town	Qin Dynasty	Qing Qianlong	The code name is Lama Saiban City. In the early Qing Dynasty, the flood was set up here, and the current name was changed during the Qianlong period, because the Luanhe Wharf was piled with wooden planks like a city outline, and it was located below the upper board city, so it was named. In 1949, it became the residence of the county people's government.	0	d
New Music City	East longevity	114.692	38.3528	town	Qin Dynasty	Qing Qianlong	There is a longevity mountain (earthen mountain) in the north of the original village, so it is called Changshou, which is divided into eastern and western longevity during the Qianlong period of the Qing Dynasty. This village is located in the east, hence the name	1	d
	Jianziku	118.102	39.3946	Township	Qin Dynasty	Qing Qianlong	In the first year of Qianlong in the Qing Dynasty (1736), the surname Li moved from Fengrun County to build a village, because the original name of the place was Jianzigu, and the old name has been used to this day	1	d
	Sanxingkou	119.47	40.4379	Township	Qin Dynasty	Qing Qianlong	Formerly known as Sanchakou, it was named because it was located at the intersection of three ditches and forks, and was later renamed because of the rename	1	d
	Hongtuliang	114.15	40.9921	town	Qin Dynasty	Qing Qianlong	During the Qianlong period of the Qing Dynasty, the village was built on the red mountain beam, hence the name.	1	d
	Pianpoying	117.806	41.537	Manchu township	Qin Dynasty	Qing Qianlong	It got its name from the topography	1	d
	Pingquan	118.686	41.0018	town	Qin Dynasty	Qing Qianlong	Originally arranged from west to east in Chengde County, this place is the eighth ravine, named Eight Ditch, and later changed its name to the current name because there is a flat spring in the street in the city.	2	d
Luanping County	Luanping was completed	117.332	40.9312	town	Qin Dynasty	Qing Qianlong	Formerly known as Saddle Craftsman's Tun, it was named after many saddle craftsmen. In the forty-third year of Qianlong in the Qing Dynasty, Luanping County was replaced, named after the Luan River flowing gently to Beiping. In 1940, the county seat was moved, and it is still called its current name since then.	2	d
	Adjust the river head	116.723	39.2675	Township	Qin Dynasty	Qing Qianlong	When the Yongding River was regulated during the Qianlong period of the Qing Dynasty, it was not governed here, and it was the first place, hence the name.	2	d
	Daodi	118.202	39.5477	town	Qin Dynasty	Qing Qianlong	It is named after the suitable rice planting.	3	d
	Baihugou	117.457	41.5911	Mongolian Manchu Township	Qin Dynasty	Qing Qianlong	According to legend, when Emperor Qianlong of the Qing Dynasty came here to hunt, he saw a white surnamed living here, and gave it the name Baihugou, and then there was a white tiger infesting it, and the villagers built the Fuhu Temple and changed the village to its current name.	3	d
	Louzhangzi	118.778	40.3449	Township	Qin Dynasty	Qing Qianlong	It is named after the surname, where "stick" means village in Mongolian	4	d
	Xidingzhuang	115.371	39.0824	Township	Qin Dynasty	Qing Qianlong	During the Qianlong period of the Qing Dynasty, the family surnamed Ding settled here, hence the name	4	d
Eagle Hand Camp Mining Area	Eagle Hand Camp	117.669	40.5519	town	Qin Dynasty	Qing Qianlong	It was originally a forbidden feng shui place in the Qing Dynasty, and it is said that the eagle hands who hunted sacrifices for the Dongling lived here during the Qianlong period, hence the name.	4	d
	Weijiatun	115.641	37.6087	town	Qin Dynasty	Qing Qianlong	Formerly known as Xingli Town. According to legend, during the Qianlong period of the Qing Dynasty, the inspector of the Eight Prefectures surnamed Wei passed by and stayed at the home of Wei Xiucai, a wealthy family in the village, and presented the "Yuncheng Road" plaque when he parted. Later, in order to praise this matter, the name of the village was changed to Weijiatun.	4	d
Zhengding County	Xinchengpu	114.687	38.2696	town	Qin Dynasty	Qing Qianlong	In the spring and autumn, it was called Xinshi, and then the county was abolished as a town, and the Zhen Ding Fuyi was set up, renamed Chengfu Yi, and 40 miles away from the city of Fucheng, commonly known as Forty Mile Pu, in the nineteenth year of Qianlong of the Qing Dynasty (1754), the government post was cut, so three people were taken to change their current names	6	d
	Xiaoji	118.282	39.4741	town	Qin Dynasty	Qing Qianlong	Merchants often come here to do business, so it is called a small market. In the fifty-fourth year of Qianlong (1789), Liuhe Market Town was relocated here, so it took its current name.	6	d
	Baijiadian	118.826	40.2254	Township	Qin Dynasty	Qing Qianlong	It was named after the white surname who opened a shop on the side of the road	6	d
	Pingfangzi	119.238	40.319	Township	Qin Dynasty	Qing Qianlong	At the beginning of the village, there were only two bungalows, named "flat house", and later misspelled as "square"	7	d
	Houjiamiao	115.122	40.6163	Township	Qin Dynasty	Qing Qianlong	Formerly known as Qili Village, the village was built during the Qianlong period of the Qing Dynasty, named after the Hou family temple in the village.	7	d
Shuangqiao District	Big stone temple	117.968	40.9276	town	Qin Dynasty	Qing Qianlong	It is rumored that during the Qianlong period of the Qing Dynasty, a village was formed, a summer resort was built, and two boulders to be carved into the stone were thrown into the village in the village, and the villagers regarded them as sacred objects, built a large stone temple to worship, and named the village after the temple.	7	d
	Humaying	116.907	41.1115	town	Qin Dynasty	Qing Qianlong	According to legend, in the Guandi Temple in the north of the village, there are two clay sculpture horses, which can turn into live horses at night. The village was built during the Qianlong period of the Qing Dynasty, named Huomaying, and later homophonic today's name.	7	d
	Nanwushijiazi	118.651	40.9181	Mongolian Manchu Township	Qin Dynasty	Qing Qianlong	During the Qianlong period of the Qing Dynasty, 50 Mongolian households were relocated here to set up a post station, and a post station was also set up in the north, which was 200 miles away. Later, the post station became a village, known as the fifty families in the south and north.	8	d
Linxi County	Yaoanzhen	115.355	36.815	Township	Qin Dynasty	Qing Qianlong	Legend has it that a monk named Yao'an settled here to preach, and it was called Yao'an Village. In the Qing Dynasty, Emperor Qianlong passed by this place on a southern tour, and the saddle suddenly swayed from side to side, and afterwards, people changed the word "Yao'an" to "saddle" for Tujize.	9	d
	Huapiliuzi	118.398	40.6029	town	Qin Dynasty	Qing Qianlong	It is rumored that in the early years of Qianlong in the Qing Dynasty, Li's only son went to the waterfall to play in the water, but was accidentally swept away by the water, and a piece of birch bark downstream blocked the child and survived death. In order to commemorate this event, the village was named "Birch Bark Liuzi", which later evolved into the current name.	9	d
	Kuazizhuang	118.1	39.5366	town	Qin Dynasty	Qing Qianlong 45 years	Because Shandong immigrants came here to build a village, the accent did not match the local area, commonly known as "侉", hence the name	6	d
	Cha River	118.049	39.5932	town	Qin Dynasty	Before the Qianlong period of the Qing Dynasty	The name is because the village site is located on both sides of the Zhulong River	2	d
Linxi County	Nanhaozhe	113.996	41.0941	town	Qin Dynasty	Qing Qianlong to Guangxu period	It was originally a village. It is named after a trench in the south of the village. It was established as the county seat in 1939	1	d
	Fuyingzi	117.711	40.8843	Township	Qin Dynasty	Qing Shunzhi	It got its name from the surname	4	d
	Xiachao	117.442	41.7558	Mongolian township	Qin Dynasty	Qing Shunzhi	According to legend, in the eighth year of Shunzhi of the Qing Dynasty (1651), 4 Mongolian families came to settle here, and the village was named Wuhuqi, which was renamed West Arakachao during the Kangxi period, also known as Xia Chao'er Camp, and later evolved to its current name.	4	d
	Huajian	118.56	40.3498	Township	Qin Dynasty	Qing Shunzhi	In the early years of Shunzhi, the Du brothers moved from Shandong to settle here, and the three of them built three houses, shaped into the shape of a "pin" glyph, like the tip of the cultivated land, hence the name.	7	d
	Fengshan	117.216	41.2265	town	Qin Dynasty	Qing Shunzhi	During the Shunzhi period of the Qing Dynasty, the village was built on the site of the ancient earthen city, named "Tuchengzi", and in August 1940, it was renamed after the phoenix stone of Guangling Mountain.	7	d
	Baksh Camp	117.206	40.7308	town	Qin Dynasty	Qing Shunzhi	The village was built during the Shunzhi period of the Qing Dynasty, and because it was located near the Liu Camp of Bakshi Camp, the name "Bakshi" is Manchu, with the meaning of "master" and "pen".	9	d
	East Huanghuachuan	118.703	40.5264	Township	Qin Dynasty	In the early years of Shunzhi in the Qing Dynasty	It is named because the yellow flowers bloom all over the summer	3	d
	Zhao Zhuangling	114.039	38.1454	The village belongs to Xiaozuo Town	Qin Dynasty	Qing Tongzhi	During the Tongzhi period of the Qing Dynasty, the Zhao family moved from the bottom of the ravine to establish this village, which was located on the earthen ridge, hence the name	1	d
	Jintan Town	115.321	36.3449	town	Qin Dynasty	Qing Tongzhi	Formerly known as Xiaotan Town, it was renamed Jintan Town during the Wanli period of the Ming Dynasty.	2	d
	Xiao Chang'an	114.948	37.9442	town	Qin Dynasty	Qing Tongzhi	During the Tongzhi period of the Qing Dynasty, the Hutuo River was diverted, and the flood was lifted here, hence the name	9	d
	Mountain temple	119.538	40.2004	town	Qin Dynasty	Qing Xianfeng	It was named after the temple	7	d
	Xing'an	114.915	38.0417	town	Qin Dynasty	Qing Xianfeng	The old name Dadun, after the reroute of the Hutuo River in the third year of Xianfeng in the Qing Dynasty (1853), there were few floods and prosperity and peace, so it was changed to its current name	9	d
	Gaozhai	117.238	38.1649	town	Qin Dynasty	In the third year of the Qing Xuantong era	It got its name from the surname	4	d
	Shangbancheng	118.061	40.8289	town	Qin Dynasty	Qing Yongzheng	In the early years, the Luanhe Wharf was piled up with wooden planks in the shape of a city outline, and it was above the lower board city, hence the name.	0	d
	Head ditch	118.074	41.1633	town	Qin Dynasty	Qing Yongzheng	It is named because it is located in the first gully (then called Tougou River) to pass from Chengde to Chifeng.	0	d
	Little garlic ditch	114.263	40.8823	town	Qin Dynasty	Qing Yongzheng	In the thirteenth year of Yongzheng of the Qing Dynasty (1735), the village was built in a ditch full of wild garlic, so it was named.	3	d
	Full staff	118.425	40.7459	Manchu township	Qin Dynasty	Qing Yongzheng	Because the majority of the village residents are Manchus, it is named.	4	d
	Huangbi Village	114.339	38.259	town	Qin Dynasty	Qing Yongzheng	In the third year of Yongzheng in the Qing Dynasty (1725), the surname Cui moved from Xia Huangbi to this village, hence the name	9	d
	Yongfu Village	114.748	37.192	Township	Qin Dynasty	Qing Yongzheng	In ancient times, it was located on the Jersey side of the ancient continent, formerly known as Beiliuzhai. In the fourth year of Yongzheng in the Qing Dynasty (1726), Prince Yixian changed his name to the current name after inspecting the marsh area.	9	d
Fengfeng mining area	Near the water	114.229	36.4325	town	Three Kingdoms period		In the third year of the Three Kingdoms Wei Huangchu (222), Linshui County was governed here, named after Linfuyang Water. In the first year of Shuitai in the Sui Dynasty, it was renamed Zhaoyi County, and during the Song Dynasty, it was downgraded to a	2	a
	Yang Caozhuang	114.887	36.7768	town	Three Kingdoms period		It is rumored that Cao Cao's descendants settled here during the Three Kingdoms period, and in the later Ming Dynasty, a family surnamed Yang moved in, hence the name.	4	a
	Northern Wei	116.403	38.6459	Township	Three Kingdoms period		It is said that Cao Zhi of Wei lived here during the Three Kingdoms period, hence the name.	4	a
	The new army was stationed	117.969	39.6492	town	Three Kingdoms period		It is said that Cao Cao recruited new troops here, hence the name	5	a
	Xinzhuang Camp	114.47	36.46	town	Three Kingdoms period		During the Three Kingdoms period, Cao Cao camped here, saw the hard work of the villagers, changed his name, and was assigned to Handan District in 2016	5	a
	Jiangwucheng	114.351	36.2878	town	Three Kingdoms period		According to legend, during the Three Kingdoms period, Cao Cao built a city here to train troops and teach martial arts, hence the name.	5	a
	Bingcao	115.556	38.0621	Township	Three Kingdoms period		During the Three Kingdoms period, the village was the place where Cao Cao, the Emperor of Wei, stationed troops, so it was called Cao Bing, and later changed its name to Bing Cao due to the military power.	5	a
	Fei Xiang	114.843	36.5638	town	Three Kingdoms period		In the second year of the Three Kingdoms Wei Huangchu (221), Feixiang County was established here	6	a
	Guantai	114.121	36.3159	town	Three Kingdoms period		There is an earthen platform in the north of the town, which is said to have been built by Cao Cao's soldiers, hence the name. According to the "Zhangde Mansion Chronicle": "It was built by Zhao Shihu after Zhao Shihu, and it was named Guan because of the Linzhang River."	7	a
	Xinzhuang Camp	114.47	36.46	town	Three Kingdoms period		During the Three Kingdoms period, Cao Cao camped here, saw the hard work of the villagers, changed his name, and was assigned to Handan District in 2016	9	a
	Changgu City	114.988	38.7087	town	Three Sovereigns		It is said to be the city of Emperor Yao's fief, taking the meaning of long-term antiquity	9	a
Qingyuan County	Yangcheng	115.29	38.7	town	The Spring and Autumn of the Three Sovere		It is said that Tang Yao was emperor in Qingdu (now Wangdu County), and his mother retired here, commonly known as the pension city. During the Spring and Autumn Period, because it was located on the north bank of the river and the north bank was Yang, the village was renamed Yangcheng. It was once the seat of Yangcheng County in the East Han Dynasty	0	a
	Baodai	115.202	40.3383	town	Three Sovereigns and Five Emperors		It is rumored that Shun built the capital here, and later generations called this place the treasure belt. During the Sui Dynasty, it was the administrative center of Huairong County. In the early Ming Dynasty, it evolved into Baodai.	9	a
Qinglong Manchu Autonomous County	Qinglong Town	118.962	40.4101	town	Shang Dynasty		It is named after the Qinglong River in the territory	2	a
	Heguo	114.649	37.0142	town	Shang Zhou		It is located in the lower reaches of Xingtai Baiquan, with a developed water system, formerly known as Hetou Guo, and later referred to as the current name	2	a
	South City	114.387	36.5092	Township	Song Dynasty		Originally, there was a village elsewhere, and then some of the villagers moved south here, named "Nanxian", and then changed the homonym to Nancheng, and was assigned to Fuxing District in 2016	0	a
	Hecun	114.123	36.5431	town	Song Dynasty		It was originally three villages of Fenglin Township, Mengzhuangkou and Jiahegou, and was later combined into one village, hence the name.	0	a
	Dajie	115.214	36.2967	town	Song Dynasty		Originally the central street of Daming City in the Song Dynasty, it was later flooded and abandoned as a village, hence the name	0	a
	North Boundary River Store	114.512	36.7231	town	Song Dynasty		According to legend, after the Song and Jin dynasties, villages were gradually established here with the prosperity of the imperial road, and the small river in the village divided the two counties of Yongnian and Handan. Hebei is called Beijie Hedian, and Henan is called Nanjie Hedian	0	a
	East Weijia Bridge	115.532	37.9048	town	Song Dynasty		The village was formerly known as Weijiaqiao, built in the Song Dynasty, and named after the Weijiaqiao on the Ya'er River in the north of the village. During the Longqing period, the Hutuo River flooded, and the flood washed away the village. The villagers moved east to the current location to rebuild the village, and used the original name to give it its current name.	0	a
	Dongxinzhuang	117.899	40.0757	town	Song Dynasty		The ancient name Center Village is named because it is located in the middle of Beacon Hill and Pingshan Fort. Later, it became its current name	1	a
	Boyan	114.182	36.6227	town	Song Dynasty		Because the village was built in shape like a big goose, it was named Boyan, and later changed its name to today.	1	a
	Yucun	116.176	38.839	Township	Song Dynasty		The village was built in the Song Dynasty, and because the shape of the village resembled a fish, it was named Yucun, which later evolved into its current name.	1	a
	Wandering	114.035	36.6247	town	Song Dynasty		The Nanming River flows through this place, winding eastward, hence the name Wandering	2	a
	Living water	113.978	36.8518	Township	Song Dynasty		According to legend, when Emperor Taizu of Song went to Hedong, the queen stayed here, so it was called the queen's residence, and later changed the name to living water because the spring water in the east of the village flowed constantly.	2	a
	HenanTuan	115.032	36.9417	town	Song Dynasty		It is located on the tidal flat on the south bank of the ancient Zhang River, so it is called Henan Beach, and the beach was later rewritten as Tuan.	2	a
	North Building	114.714	37.287	Township	Song Dynasty		During the Song Dynasty, the village was named "North Yongtai". According to legend, there is a river in the south of the village, and at dusk, there are pavilions in the river, and it was renamed the North Building in the early Ming Dynasty.	2	a
	Baichigan	115.916	39.5469	Township	Song Dynasty		The village was built before the Song Dynasty, formerly known as Yinjizhuang. During the Song Dynasty, the village was destroyed by floods, leaving only about 100 feet of land, so it was changed to its current name.	2	a
	Jinjiajing	114.686	39.4194	Township	Song Dynasty		It was built in the Song Dynasty and was formerly known as Jingjiajing. The Ming Dynasty was called the Great Golden Well. Later, due to water shortages, every family cherished water like gold, which is why it is named today	2	a
	Xingjianan	115.722	38.6948	Township	Song Dynasty		During the Northern Song Dynasty, the rivers here were intertwined, and it was easy for boats to get lost here, commonly known as the south of the expert, and later misinterpreted into the current name	2	a
	Daqudi	115.811	38.5852	Township	Song Dynasty		The village was built during the Song Dynasty, named because there was a dam in the river behind the village	2	a
	Raoyang	115.739	38.244	town	Song Dynasty		The Sui and Tang dynasties began to be the county seat of Wulou. During the Northern Song Dynasty, Raoyang County moved here to this day. It is divided into two parts: the new urban area and the old urban area, and the east and east are dumbbell-shaped settlements. The new urban area is an organ, commercial and cultural area, and the old urban area is a residential area.	2	a
	Wobei	115.942	38.3747	town	Song Dynasty		The village was founded at the end of the Song Dynasty, and there was originally a Zhaojia River (now silted), and there was a large vortex in the river trough, because the village was located in the north of this vortex, hence the name.	2	a
	Xiaozuo	114.036	38.1259	town	Song Dynasty		Song is one of the three forts of Jingxing, named Xiaozuokou, formerly known as Xiaozao Village, and changed its name to its current name at the beginning of the Republic of China	3	a
	Damafang	115.417	38.9337	Township	Song Dynasty		It is said to be the place where the Song Dynasty border troops raised horses, hence the name.	3	a
Lotus Pond District	Wumafang	115.463	38.8259	Township	Song Dynasty		According to legend, when the famous Song Dynasty general Yang Liulang was stationed at Sanguan, it was a grazing land for military horses, hence the name	3	a
	Baigou	116.031	39.1268	town	Song Dynasty		According to legend, Baigou was one of the five ditches in Fanyang in the Song Dynasty. The five ditches are divided into five colors, and the white ditch is named because of the number of white hibiscus	3	a
	Sujiazhuang	114.016	38.4135	Township	Song Dynasty		The village was built in the Song Dynasty and named after the surname	4	a
	Yuliuying	114.589	36.8441	town	Song Dynasty		During the Song and Jin dynasties, the general surnamed Liu set up camp here, so it was called Liu Ying, and later settled because of the surname Yu, the surname Wang, etc., called Yu Liu Wang Camp. It was renamed to its current name in 1958.	4	a
	Yao Zhai	114.662	36.6086	Township	Song Dynasty		In the Song and Jin dynasties, the war left behind villages, camps, forts and other facilities, and later gathered into villages, named because there were many Yao surnames	4	a
	Chai Castle	115.275	36.6061	town	Song Dynasty		When the Song and Liao fought at war, there were many bunkers around, and the fort was one of them, and later the Chai surname settled here, hence the name.	4	a
	Tang Qiu	114.975	37.6863	Township	Song Dynasty		In the Song Dynasty, there was a Tang surname who settled here, and after his death, he was named here	4	a
	Changzhuang	115.512	37.0411	Township	Song Dynasty		The village was built in the Song Dynasty and was named after the surname	4	a
	Liangjiaying	115.958	39.2703	Township	Song Dynasty	1197BC	In the third year of Song Qingyuan (1197), it was named after the surname	4	a
Laiyuan County	Mujicun	114.861	39.3611	Township	Song Dynasty		Built in the Song Dynasty, it is rumored that Mu Guiying planted the flag on the tip of the western mountain, which is called Mu Guiying tip. The village under the mountain is called Mujishan, and later generations wrote it to its current name.	4	a
	Wang Village	115.757	39.4341	Township	Song Dynasty		Founded in the Song Dynasty, the Ming Dynasty was the Nine Jia of the Weizhuang Society. When the Manchus entered the customs, there was a man surnamed Wang who claimed to be a white flag man and settled here, hence the name	4	a
	Jia Guang	115.853	39.1091	Township	Song Dynasty		At the end of the Song Dynasty, the Jia family built a village here, and then all the Jia families moved out and changed their name to Jia Guang, which means that the Jia family has all gone	4	a
	He Qiao	115.636	38.7679	town	Song Dynasty		During the Song Dynasty, the prefect of Baoding recruited exiled victims to settle here. Later, the villager He built a bridge, and in order to commemorate this person, the villagers changed their name to this name	4	a
	Yang Taxation	116.688	39.471	Township	Song Dynasty		It is said that the Song Dynasty set up a tax collection agency here, and it was named after the surname.	4	a
	Bieguzhuang	116.678	39.3198	town	Song Dynasty		It is said to be named after the pot maker Zhang Biegu.	4	a
	Houkangwangcheng	115.709	37.8635	Township	Song Dynasty		According to Qing Daoguang's "Shenzhou Chronicle": "It is said that when Song Gaozong was King Kang, he was hostage to Jin, fled south, and once stayed here, hence the name," and because the village was in the north of the former King Kang City, it was named.	4	a
Yuhua District	Song camp	114.613	38.0163	town	Song Dynasty		It is said that the village was originally the place where the Song Dynasty garrisoned the barracks, hence the name	5	a
	Xizhouluo	115.247	38.2746	The township people's government is located and belongs to Baizhuang Township	Song Dynasty		During the Tiansheng period of the Song Dynasty, when the Song and Khitan fought against each other, the Yang family set up three guard posts here, forming a consolidated net belt. The immigrants from Houshan came here to build a village on edict, named because it was located next to the Xigang post.	5	a
	Nanzhai Camp	114.462	38.4385	Township	Song Dynasty		During the war between the Song and Jin dynasties, they camped here, and later harmonized with the famous village of the crown	5	a
	Dezheng	114.837	36.1991	town	Song Dynasty		According to legend, Song once fought a victory here, so it was called victory, and later evolved into virtue.	5	a
	Bianma	115.043	36.1748	town	Song Dynasty		In the Song Dynasty, it was a border castle where soldiers and horses were stationed, hence the name	5	a
	Dongzhang Fort	114.993	36.563	town	Song Dynasty		The Yang family of the Song Dynasty set up camp in Zhao Zhai and set up a fort on the east bank of the Zhang River in the south of the village, hence the name.	5	a
	Tunzhuang camp	114.914	36.5598	Township	Song Dynasty		The Song Dynasty army camped here, hence the name	5	a
	South East Square	114.53	36.3549	town	Song Dynasty		According to legend, the Song Dynasty had a tent room for the Northern and Southern armies here, and the village was a southern tent, which later evolved into Nandongfang.	5	a
Cixian County	Yue City	114.227	36.2967	town	Song Dynasty		The "Cixian Chronicle" records: In the early years of Song Jianyan, Yue Wumu was stationed here, hence the name.	5	a
	Little West Castle	114.803	36.6775	Township	Song Dynasty		It is said that during the war between Song and Jin, there were many camps, villages, and forts, and there was a small fort in the westernmost part, called Xiaoxi Fort, which used the old name after the establishment of the village.	5	a
	Fengjiazhai	115.162	36.9621	Township	Song Dynasty		It is rumored that during the Song Dynasty, Yang Liulang set up a cattle formation here to fight against the northern country, and because the cattle were severely disabled, they were treated on the spot, commonly known as the Sewing Cow Village, and the name was changed to the present in the Yuan Dynasty	5	a
	The Great Horse Workshop	115.449	38.9444	Township	Song Dynasty		It is said to be the place where the Song Dynasty border troops raised horses, hence the name	5	a
	Jie Village	115.489	39.117	town	Song Dynasty		It is said that the Song Dynasty military attaché Xie Hui once led troops to station here, and gradually became a village and was named Jiecun.	5	a
	Dongshiduan	115.711	39.0699	Township	Song Dynasty		During the Song Dynasty, it was a horse breeding land in the barracks, and after the formation of the village, it was named Zhai Li, and it was changed to this name at some point	5	a
	Dongtuan Fort	114.898	39.5643	Township	Song Dynasty		It is said that Liao built a fort here during the war between Song and Liao, and it was located east of Mantou Mountain, hence the name.	5	a
	Daceying	115.368	39.0187	town	Song Dynasty		Legend has it that the Song Dynasty built a barracks here and surrounded them with railings, hence the name	5	a
	Jiaohe	116.297	38.0257	town	Song Dynasty		The Hutuo River and the Gao River converge here, hence the name.	5	a
	Pengcheng	114.173	36.4239	town	Song Dynasty		After the Song Dynasty, the ceramic industry flourished. The villagers built many kilns to burn basins, so it was called Pencheng, which was later elegantly changed to its current name	6	a
	Zhuanlu	114.955	38.6492	town	Song Dynasty		It is said that when the Song Dynasty built the Kaiyuan Temple pagoda, this was the road for transporting bricks, hence the name.	6	a
	Xiaomafang	115.409	38.9641	Township	Song Dynasty		In the early years of Song Jianlong, the village was built, and a horse house was set up here, hence the name	6	a
	Zhongyan Zhuang	115.613	38.9016	Township	Song Dynasty		According to legend, the Song Dynasty was a salt unloading wharf and was named Yanzhuang. Later, it was divided into three villages: southern, northern, and middle, and the village got its current name with the homonym of "salt".	6	a
	East Zhang Meng	115.152	36.5819	Township	Song Dynasty		Legend has it that during the Song Dynasty, Mu Guiying set up an East Factory shed here, and the later sound became its current name.	7	a
	Taicheng	114.429	36.511	Township	Song Dynasty		Song Fan Chengda's "Lan Liu Lu" said: "The old city of Taicheng Town stretches for dozens of miles, there is Lingtai Pituo in the city, and the people of Handan come out of the city to worship Zhao Wangge on the stage in spring, and there are the tombs of Lian Po and Lin Xiangru" is one of the eight major scenes in Cizhou.	7	a
	Pingxiang	114.924	36.9869	town	Song Dynasty		This name was given during the reign of Emperor Zhenzong of Song, and after the county seat was moved out in 1945, the old name was followed	7	a
	West Fuluo	115.333	38.543	town	Song Dynasty		It is said that in the eighth year of the Song Dynasty (983), the flood washed over two Buddha statues, which were divided into two places, and the villagers built temples to worship, called the East and West Buddha Temples. In the early Ming Dynasty, the Qiao surname lived in the corner of the West Buddha Temple, and the village was named Xifo Luo. It was later mistakenly changed to its current …	7	a
	Lucunying	114.289	36.3981	town	Song Dynasty		The place was an ancient road, and the village was on the side of the road, so it was named Lucun, and the Ming Dynasty set up camp here, hence the name	8	a
	Zheng Mo	114.745	38.4756	town	Song Dynasty	998BC	It was once called Alkali Mill, Suppressing Demons, and Zhenmo. In the first year of Song Zhenzong's Xianping (998), he changed his current name	9	a
	Dugu	114.873	38.4061	town	Song Dynasty		The ancient name is Bianjiazhai, also known as Xuyou Village. Legend has it that Empress Dowager Du, the mother of Zhao Kuangyin, the founder of the Song Dynasty, was born here, and the name was changed to Dugu Village in the early Song Dynasty, and the name was changed to the current name in the Qing Dynasty.	9	a
	Shangfang	114.472	38.5366	Township	Song Dynasty		In the past, it was said to be the place where the Jade Emperor cultivated his true nature, and during the Song Dynasty, he ordered the construction of temples and carved statues on white stone. Later, the statue of the destruction of the temple remained, so it was renamed the Upper Temple	9	a
	Xiwen	114.414	36.2481	Township	Song Dynasty		The Song Dynasty was called Xiuren, which was symmetrical to the martial arts city, and was later changed to Xiwen	9	a
	Dudang	114.106	36.3754	Township	Song Dynasty		The Song Dynasty built a village, and in ancient times, someone robbed here, but was repelled by the people's armed blocking, so it was named blocking, and later changed to its current name	9	a
	Fangzhai	115.203	36.522	town	Song Dynasty		Legend has it that the Song general Mu Guiying gave birth to a daughter here, and put the child in the village for the convenience of combat, so it was named Fang'er Village, which later evolved into Fang'er Village, now referred to as Fang'er Village.	9	a
	Longyao	114.764	37.3512	town	Song Dynasty		It has been governed by the old Longping County since the Song Dynasty. In 1947, Yaoshan County was merged into Longyao County. Formerly known as Chengguan, it was changed to its current name in 1987	9	a
Wei County	Mingzhou	115.281	36.9864	town	Song Dynasty		In the second year of Emperor Xianzong of Mongolia (1252), it was the seat of Weizhou, and in the second year of Hongwu of the Ming Dynasty (1369), it was downgraded to a county seat. This is called Weixian Chengguan. Because it belonged to Mingzhou during the Song and Jin dynasties, it was renamed in 1987.	9	a
	Sunning	115.864	38.435	town	Song Dynasty		In the second year of Song Jingde (1005), Suning City was built, hence the name. It was once called Chengguan and changed its name to its current name in 1987.	9	a
	Fujiazhuo	115.763	38.4482	town	Song Dynasty		At the end of the Song Dynasty, the Pei surname settled here and established a village, formerly known as Peijiazhuang, and by the beginning of the Ming Dynasty, the village gradually became rich, and because "rich" and "Fu" were homonymous, it was renamed Fu Jiazuo	9	a
Cangxian	Xingji	116.907	38.4737	town	Song Dynasty		According to the "Qingxian Chronicle": "Song Qingzhou Fanqiao Town. Daguan was relocated to Xingji County at the beginning of the year, and it was also in Qing County." At that time, the Song Dynasty was weak, and when Jiang Kai was invading the Jin Dynasty, it meant "reviving the royal family and helping the world", and was named Xingji.	9	a
	Qizhou	115.342	38.4317	town	Song Dynasty		Since the Song Dynasty, it has served as the administrative center of Qizhou, hence the name		a
Qinghe County	Ge Xian Zhuang	115.664	37.071	town	Song Dynasty		Formerly known as Kaba Village, it was later renamed	9	a
	Lianghe	114.175	38.3463	Township	Song Dynasty		In the early Song Dynasty, the village was built at the confluence of the Nandian River and the Hutuo River, hence the name	5	a
	Gegezhuang	116.189	38.8877	town	Song Dynasty		In the early Song Dynasty, the village was built, and the place was full of red thorns, so it was called Jingmeizhuang, and later because there was a dog often lying in the house on the side of the village, the residents at that time were superstitious, so it was changed to Dog Wozhuang, and later took the homonym and called it the current name.	9	a
	Suqiao	116.499	39.035	town	Song Dynasty	Jiayou 1060	According to the "Wen'an County Chronicle", in the fifth year of Song Jiayou (1060), Su Xun, the county clerk, came here to teach the people to be courteous, persuade agriculture and sericulture, and built a bridge, named Sujia Bridge in honor of him, and later simplified to its current name.	4	a
	Zhentou	114.461	38.0294	Township	Song Dynasty	Kaibao 6th year 973	In the third year of the Sui Dynasty (583), Shiyi County moved to the north of the village, and in the early Tang Dynasty, Hengzhou ruled here, and in the 6th year of Song Kaibao (973), the province and county were towns, because the village was located at the south end of the town, so it was named Zhentou, and later changed its name to the current name	0	a
	Huining	114.46	37.1361	town	Song Dynasty	Xianping 1002	In the second year of Song Xianping (1002), the Ning surname built a village here, named Huilong Village because of the Huilong Temple next to the village, which later evolved into its current name.	4	a
	Nanzhang Village	114.089	38.0016	The residence of the town people's government belongs to Xiulin Town	Sui Dynasty		In the Sui Dynasty, the Zhang family established a village called Zhangcun, and later changed its name to its current name due to its orientation	0	a
	East Small Village	115.346	40.3821	town	Sui Dynasty		The village was built at the end of the Sui Dynasty, because it was located in the east of Zhuolu City, and the village was very small when the village was built, so it was named.	0	a
Zanhuang County	Zanhuang	114.39	37.6658	town	Sui Dynasty		It is named after the county's Zanhuang Mountain. It was once called Chengguan and changed its name to its current name in 1987	1	a
	Tumen	114.295	38.0781	Township	Sui Dynasty		It was built in the Sui Dynasty, when the terrain on the side of the village was like a portal, and it was named after the earthen gate	1	a
	Cizhou	114.398	36.3805	town	Sui Dynasty		In the tenth year of the Sui Dynasty (590), Cizhou was set up here, named after the Cishan in its territory	1	a
Yuanshi County	Huaiyang	114.544	37.7762	town	Sui Dynasty		Since the end of the Sui Daye era, it has served as the county seat. Located in the south of the Huai River, commonly known as "Huaiyang Ju Town", it was named Chengguan in 1953 and changed its name to its current name in 1987	2	a
	Linming Pass	114.516	36.7743	town	Sui Dynasty		The village is bordered by the Ming River to the north and is one of the passes to the west of the Taihang Mountains, hence the name	2	a
	Yizhou	115.508	39.351	town	Sui Dynasty	581BC	In the first year of the Sui Dynasty (581), it was the county seat and was named after Yishui	2	a
Laishui County	Laishui	115.722	39.3946	town	Sui Dynasty	598BC	In the eighteenth year of the Sui Dynasty (598), it was the seat of Laishui County, named after Laishui in the territory	2	a
Gu'an County	Gu An	116.31	39.448	town	Sui Dynasty		It is named Gu'an because of the Gu'an River within its territory. It was once called Chengguan, and in 1987 it was restored to its current name.	2	a
Hengshui City	Hengshui	115.675	37.7452	town	Sui Dynasty		In the sixteenth year of the Sui Dynasty (596), Hengshui County was established, named after the meaning of "Zhuzhang River Flowing". In the thirteenth year of Ming Yongle (1416), it was moved from the old city village 7.5 kilometers southwest of the current urban area to its current location, and it has been the county seat.	2	a
	Puyang	115.138	38.8448	town	Sui Dynasty		The Sui Dynasty began to serve as a county seat	2	a
	Baixiang	114.702	37.4941	town	Sui Dynasty		In the sixteenth year of the Sui Dynasty (596), Baixiang County was established here, and it has been the county seat to this day. Formerly known as Chengguan, it was renamed in 1987.	3	a
	Nangaoguanzhuang	116.057	39.3923	town	Sui Dynasty		The village was built in the Sui Dynasty and got its name from the surname	4	a
	East White Horse	115.527	39.409	Township	Sui Dynasty		It was built at the end of the Sui Dynasty and was named White Horse to show loyalty to the copycat king Ma Gang. It is based on the direction of the current name.	4	a
	Houwangchang	115.896	37.5586	Township	Sui Dynasty		It is rumored that there was a monk named Wang Chang here in the Sui Dynasty, who was skilled in medicine and won the hearts of the people. Later generations took his name as the name of the village in commemoration of him. Because there are 4 villages with the same name, the village is named after the back (north).	4	a
	Beixiaomu	114.664	38.6845	Township	Sui Dynasty		It was built during the Kaihuang period of the Sui Dynasty, and was later changed to the tomb of filial piety because the filial son Zhang Wuchao guarded his mother's tomb for three years during the Tang Dynasty, and was later named after the direction	7	a
	Fengdengwu	117.929	39.7046	town	Sui Dynasty		It is said that it was formerly known as Liujiazhuang. Later, due to suffering from flooding, he changed the intention of a bountiful harvest to a bountiful harvest. Later, because the village was surrounded by water, it resembled a wharf and a dock, and it was renamed to its current name	9	a
	Datong	114.266	36.7632	town	Sui Dynasty		According to legend, Liu Wuzhou stationed troops here at the end of the Sui Dynasty. Later, Wang, Chen, Liu Meng and other surnames moved here one after another and settled here, named Datun. Later, due to the similarity of "Tun" and "Tong", and the meaning of "the world is the same", the name was changed to the current name.	9	a
	Leshou	116.134	38.1961	town	Sui Dynasty		The ancient name Leshou Pavilion, the Northern Wei Dynasty was the seat of Lecheng County. During the Sui Dynasty, Lecheng was renamed Guangcheng and then to Leshou, with the administrative center here. The Jin Dynasty established Shouzhou in Leshou, which was later changed to Xianzhou, and the Ming Dynasty was changed to Xian County, which was successively the county seat of the prefecture and c…	9	a
	Liangshui River	118.682	40.2808	Township	Sui Dynasty		It is named after the cold water of the river in the west of the village in all seasons	2	a
	Lu Long	118.898	39.8988	County	Sui Dynasty	598BC	Since the Northern Wei Dynasty, it has been the county seat, and is named after the ancient Qishui (now Qinglong River). "Lu is black, and dragon is water. Northerners call Blackwater Lulong "once called Chengguan, and changed its name to its current name in 1987."	2	a
	Nanzhang Village	114.089	38.0016	The village belongs to Xiulin Town	Sui Dynasty	In the first year of the Kaihuang era	Originally named Zhang Village by surname, on the south bank of the Mian River, some villagers moved to the north bank of the river to establish Beizhang Village, which was renamed today	4	a
Raoyang County	Wugong	115.698	38.14	town	Sui Dynasty		The village was established in the early Sui Dynasty. Because Li Delin, the Minister of Internal Affairs of the Dynasty, lived here, and the Li family was the hereditary Duke of Anping for five generations, hence the name.	4	a
Qiaodong District	Xiumen	114.513	38.0318	City streets	Sui Dynasty	Daye 611	In the 7th year of the Sui Dynasty (611), the tomb bricks of the Zhao family have the name "Xiumen Township, Shiyi County", which means "Gate of Celebration"	9	a
	Doulao	114.582	37.8883	town	Late Sui Dynasty		The son and grandmother of Dou Jiande, the leader of the rebel army at the end of the Sui Dynasty, lived here	5	a
	Shangzhai	114.327	37.9436	Township	The end of the Sui Dynasty and the beginning of the T		At the end of the Sui Dynasty and the beginning of the Tang Dynasty, Dou Jiande had no three camps in Xi'an, and the village was located on top, hence the name	0	a
	Nanyu	113.943	37.9948	town	The end of the Sui Dynasty and the beginning of the T		The ancient name was Dahuazhuang, and later changed its name to its current name because it was located in the south-facing mountain valley	1	a
	Nanxing	114.066	38.1871	Township	Tang Dynasty		The village was built in the Tang Dynasty, named Xingli, and the village was divided into two during the Ming Wanli period, and the village was located in the south, hence the name	0	a
	Nan Qingtong	114.625	38.3596	town	Tang Dynasty		The Tang Dynasty built a village, because there is Qingtong Village in the north of the village, named according to the direction	0	a
	West Jade Pavilion	114.523	38.5427	Township	Tang Dynasty		In the Spring and Autumn period, Yu Gubao was established. The Tang Dynasty established Yucheng County as its administrative center here. Therefore, it is named and crowned with the current name	0	a
	Xiying Town	115.308	36.4542	Township	Tang Dynasty		Tang Sima Zongdeyuan and his wife died here, taking the name of the village Zonggu, and later changed the name to Shanle Camp because the villagers did more good deeds, and divided into two villages in the east and west with the Wei River as the boundary, the village was in the west of the river, named Xi Shanle Camp, referred to as Xiying, and because of the market town, it was named.	0	a
	Beiduan Village	115.308	38.4769	Township	Tang Dynasty		Built in the Tang Dynasty, the village is divided into two sections, hence the name	0	a
	Southeast Pu	115.175	38.8866	Township	Tang Dynasty		In the early Tang Dynasty, it was built by the Meng surname and later named after the direction	0	a
	Siro Manor	114.803	38.7068	Township	Tang Dynasty		At the end of the Tang Dynasty, in order to avoid flooding, the village was built here, and it was first named Nozhuang, and later named after the direction	0	a
	Guan Tao	113.866	36.8134	Township	Tang Dynasty		In ancient times, it was the end of the territory under the jurisdiction of Wu'an, named Guantou, and later written as Guantao.	0	a
Pingshan County	Hirayama	114.209	38.2523	town	Tang Dynasty		In the first year of Tang Suzong's reign (756), Xiping and Fangshan were also taken to establish Pingshan County, hence the name. In 1953, it was named Chengguan, and in 1987 it was renamed to its current name	1	a
	Huanghunyu	118.225	40.0115	Township	Tang Dynasty		The village was built in the Tang Dynasty, named because it was located in the middle of the mountains and had a short daylight time	1	a
	Shimen	118.857	39.739	town	Tang Dynasty		Because the two peaks in the north of the village face each other, there is a stone gap like a door between them, leading to the official road, commonly known as Shimenkou, so the village is also called Shimen	1	a
	Dongxian Slope	115.999	39.5678	town	Tang Dynasty		The village was built in the Tang Dynasty, and there is a high slope like a mountain peak in the north of the village. The ancient temple of Longchi in the north of the village is far away from the Wenshu Temple in the south of Songlindian, hence the name Xianfeng Slope. Later, the village expanded into two villages, east and west, and the village was named Dongxianfengpo in the east. In 1960, it…	1	a
	Mangshikou	115.232	39.7949	Township	Tang Dynasty		The village was built in the early Tang Dynasty, because there was a boulder in the south of the village that resembled a python with a big mouth, so it was named	1	a
	Hot springs	117.753	40.2186	Manchu township	Tang Dynasty		Tang Dynasty built a village. It is named because there is a hot spring in the east of the village	2	a
	Tangzitou	117.687	39.9541	town	Tang Dynasty		It is said that when Emperor Taizong of Tang conquered the East, the two surnames Wang and Chen came here to build a village. Because the village is located at the source of the Tang River, it is called Tang Shuitou and Tang Zitou, which was later changed to its current name.	2	a
Yongqing County	Yongqing	116.502	39.3032	town	Tang Dynasty		Since the Tang Dynasty established Wulong County (later renamed Yongqing County), it has been the county seat. Because the Yongding River (formerly known as Sanggan and Nanxiaohe) in the territory is turbulent, turbid and sandy, and is often a problem, it is named "desert Yongqing". It was once called Chengguan. In 1987, it was renamed to its current name.	2	a
	Qishuzhuang	118.037	39.8536	town	Tang Dynasty		Formerly known as Qishu Village. Later, the name was changed to the 7 ancient cypresses of the White Horse Temple in the village	3	a
	Yejituo	118.684	39.8748	town	Tang Dynasty		It is said that the Tang king Li Shimin passed through here on an eastern expedition and saw a pheasant flying on the sand, so he said: "The golden rooster does not fly, the pheasant flies", hence the name	3	a
	Liang Jiata	118.739	40.5669	town	Tang Dynasty		Formerly known as the horse drying platform. According to legend, during the eastern expedition of the Tang king Li Shimin, the armor and horses were wet in heavy rain and dried on the high platform here. It was named after the horse drying platform, and later evolved into its current name.	3	a
	Beisu	114.819	38.1615	town	Tang Dynasty		It is named after the surname and orientation.	4	a
	Licheng Road	114.933	38.2463	Township	Tang Dynasty		It is said that an official surnamed Li in the Tang Dynasty built a road through the county seat here, named Licheng Road, which later evolved into the current name.	4	a
	Jiang Jiaying	118.226	39.9013	town	Tang Dynasty		In the Tang Dynasty, Jiang surnamed Jiancun was named after his surname	4	a
	Dadang Valley	118.032	39.9954	town	Tang Dynasty		Tang Dynasty built a village. It is said that two brothers, Dang Long and Dang Hu, moved here to settle here, and the village was built by the eldest brother, hence the name	4	a
	Da Cui Zhuang	118.626	40.1604	town	Tang Dynasty		In the Tang Dynasty, a family surnamed Cui built a village here, called Cuijiazhuang.	4	a
	Peng Dianzi	118.846	39.9216	Township	Tang Dynasty		The Tang Dynasty Peng surname opened a store here, called Pengjiadian, and later changed its name to its current name	4	a
	Shangsheyanzhuang	118.76	40.0935	Township	Tang Dynasty		It is said that the Tang king passed through this place when he was campaigning eastward, hence the name because he shot geese on the sand dunes	4	a
	Zhuangzi of Nanzhao	118.525	39.7836	town	Tang Dynasty		The Tang Dynasty built a village, and when it was first built, a family surnamed Zhao established a village in the south of the village, named Zhaojiazhuang, later called Zhao Zhuangzi, and then because the village moved south, so it was called this name	4	a
	Dongdi Qiu	114.598	36.294	Township	Tang Dynasty		During the reign of Tang Wu Zetian, Di Renjie served as the governor of the Daming Mansion, and was buried here after Di's death, so he was named Di Qiu. The village is located to the east of the hill and is named Dongdiqiu. In the 36th year of Qianlong in the Qing Dynasty, in order to avoid the taboo of the saint (Confucius), Dongdiqiu was changed to Dongdi'an. During the Republic of China, the …	4	a
	Lüliangyu	119.234	40.0856	Township	Tang Dynasty		Formerly known as Luliangyu, it was named after the surname, and was later mistaken for this name	4	a
	Zhao Village	114.925	38.5643	Township	Tang Dynasty		In the Tang Dynasty, a family surnamed Zhao came to settle here, hence the name	4	a
	Caijiayu	115.15	39.2875	Township	Tang Dynasty		It was built in the Tang Dynasty and was named after the surname	4	a
	Ran Zhuang	115.374	38.6787	town	Tang Dynasty		It got its name from the surname	4	a
	Nansundian	115.611	38.8462	Township	Tang Dynasty		According to legend, the Sun family moved here to build a village in the Tang Dynasty and named it Sun Village. Later, it was divided into three villages: south, north and west, and the village was in the south, hence the name.	4	a
	Luan Zhuang	115.23	40.3108	Township	Tang Dynasty		In the early Tang Dynasty, it was named after the surname	4	a
	Wangjiawan	114.857	40.2716	Township	Tang Dynasty		The village was built in the Tang Dynasty and was named after the surname	4	a
	Buckle the bank	118.776	40.0528	Township	Tang Dynasty		It is said that the Tang king Li Shimin once buckled his armor during the eastern expedition, hence the name. It was later referred to as the current name	5	a
	Yanjiadian	118.703	40.1227	Township	Tang Dynasty		According to legend, when the Tang king conquered the east, he drowned his armor here, so it was named Yanjiadian. It later evolved into its current name	5	a
	New village	118.789	39.3607	town	Tang Dynasty		It is said that Xue Li of the Tang Dynasty set up camp here when he conquered the east, and named the village Xinzhai when it was built	5	a
	Luojiatun	118.571	40.181	town	Tang Dynasty		It is said that the Tang King (Taizong) was stationed here when he conquered the East. When the village was established in the early Ming Dynasty, the village was named Luojiatun. Later, the harmony changed to its current name	5	a
	The car went	114.837	36.1991	town	Tang Dynasty		Legend has it that during the war at the end of the Tang Dynasty, there were many barracks and frequent vehicle traffic, hence the name.	5	a
	Taojunshan	118.916	40.4241	The village belongs to Qinglong Town	Tang Dynasty		It is said that during the Tang Dynasty, Guo Yingjie attacked the Khitan, and fierce battles were fought at the foot of Dushan, resulting in Guo's army being defeated and fleeing, hence the name	5	a
	Shaijia Tuo	119.07	39.6788	Township	Tang Dynasty		Formerly known as Cai Jiatuo, it was later renamed after the Tang Dynasty Xue Li's eastern expedition here to dry armor	5	a
Julu County	Julu	115.038	37.2439	town	Tang Dynasty		In the early Qin Dynasty, it was the seat of Julu County, and in the first year of Tang Chui Gong, the county seat of Julu County was named after the old city of Xia moved here, and since then it has been the county seat	5	a
	Qianbao	115.295	40.4912	Township	Tang Dynasty		During the reign of Emperor Zhaozong at the end of the Tang Dynasty, it was named because the fort was built in front of Cier Mountain	5	a
	Shangjing	114.428	38.1304	The village belongs to Dubei Township	Tang Dynasty		The Tang Dynasty was named Shangjing, and later the homonym was changed to the current name	6	a
Luquan City	Nantongzhi	114.391	37.971	The residence of the town people's government belongs to Tongye Town	Tang Dynasty		Because of the ancient copper mining in the western mountainous area, this is the place of refining, and it is named after the direction	6	a
	Metallurgy	113.949	36.646	town	Tang Dynasty		It was named because most of the villagers at that time smelted ceramics.	6	a
	Langjiazhuang	114.633	38.8735	Township	Tang Dynasty		It was built during the Zhenguan period of the Tang Dynasty, when it was a royal summer resort, and there was a minister, which took its current name	6	a
	Huiyao	115.163	40.2494	Township	Tang Dynasty		In the early Tang Dynasty, the village was built, so there was a lime kiln in this place, which was named the ash kiln, which was later misinterpreted into the current name	6	a
	Changgang	114.129	38.0331	The village belongs to Weishui Town	Tang Dynasty		It is named because there is a earthen hill more than 10 miles long in the west of the village	7	a
	Wood Village	114.613	38.2074	The village belongs to Caocun Township	Tang Dynasty		The Tang Dynasty was named Shizhuang, and later renamed the tomb of Wang Yuankui, the Grand Tutor of the Tang Dynasty in the east of the village, and the current name is a homonym	7	a
	Su Qiu	114.564	37.9248	Township	Tang Dynasty		Formerly known as Suqiu, it was named after the tomb of Su Weidao, the prime minister of the Tang Dynasty in the south of the village, and later changed its name to avoid Confucius's taboo	7	a
Feixiang District	Tiantai Mountain	114.736	36.5445	town	Tang Dynasty		It is rumored that a large family surnamed Lu in the Tang Dynasty built an earthen mound on his ancestral grave, so it was called Tiantai Mountain. The settlement is named after the hill.	7	a
	Tsutsumi Village Collection	115.101	37.1609	Township	Tang Dynasty		According to the inscription of the Jinge Temple in this village, it is recorded: Di Renjie of the Tang Dynasty passed through here, and the township was called Di Village. Because the village is located on the ancient Zhujia River embankment, it evolved into a dike village during the Guangxu period of the Qing Dynasty, and was later renamed Di Village Market because of the construction of the ma…	7	a
	Beidiantou	114.905	38.8061	Township	Tang Dynasty		During the Tang Dynasty, Xiangshan Temple was built here, and it was the first inn in the north of the county, so it was called Xiangshan Diantou, which was later changed to its current name	7	a
	Sijiacun	115.091	38.7573	Township	Tang Dynasty		There was this village in the Tang Dynasty, and it is said that there was a big Buddha temple in the village, so it was named	7	a
	West Wuzu Temple	115.844	38.0653	Township	Tang Dynasty		According to legend, the Tang Dynasty built a temple here, called Wuzu Temple. During the Yongle period of the Ming Dynasty, Shanxi immigrants built a village in the west of the temple, hence the name.	7	a
	Shengfo	117.079	37.9251	town	Tang Dynasty		Therefore, there is a holy Buddha temple built in the Tang Dynasty, which is named the village Shengfo Temple. It was later referred to as the current name.	7	a
	Cheng'an Shop	114.796	38.4065	town	Tang Dynasty		In ancient times, it was a post station, the ancient name was Xile Yi, and in the first year of Tang Zhide (756), Xinle County was moved here, renamed Cheng'anpu, and Jin changed its name to the current name after the era name of Zhangzong Cheng'an	8	a
	Tianchang	114.03	37.9985	town	Tang Dynasty		The Tang Dynasty was named Tianchang Town, which was governed by the Tianchang Army, and in the eighth year of Song Xining (1075~1958), it was the county seat of Jingxing. In 1953, it was named Chengguan, and in 1987 it was restored to its current name	9	a
	Pingan City	118.748	39.7578	town	Tang Dynasty		The ancient name is Hot Spring Town, and it is rumored that Li Shimin recuperated here on an eastern expedition, ordered soldiers to pile up soil as a city, and named it Ping'an City after recovering from illness	9	a
	Xingwang Village	117.897	40.224	Township	Tang Dynasty		It is said that the Tang king set up a village here when he conquered the east, and it was named Xinghuazhai because of the lush apricot trees in the place. Later, due to the large number of Wang surnames, it was renamed Xingwang Village. After the Republic of China, the name was changed to the current name	9	a
Yutian County	Yutian	117.748	39.8911	town	Tang Dynasty		Since the Tang Dynasty, it has served as the county seat. It is named after the legend that Yang Bolai has no end in the mountains to plant stones and produce jade. It was once called Chengguan, and in 1988 it was renamed to its current name	9	a
Daming County	Daming	115.167	36.3046	town	Tang Dynasty	782BC	Formerly known as Aijiakou. In the third year of Tang Dezong's Jianzhong (782), Tian Yue, the governor of Weibo, refused the Tang Dynasty's order to advocate the title of King of Wei and changed Weizhou to Daming Mansion. "Daimyo" means auspiciousness. In the thirty-fourth year of Ming Hongwu (1401), the Daming Prefecture City was washed away by water, and it was relocated and built. It has serve…	9	a
	Nanyue Li	115.029	36.7273	Township	Tang Dynasty		During the Tang Dynasty, the village was called Nanli Le, which advocated the meaning of ritual and music, and was later misinterpreted into the current name.	9	a
	Huangliangmeng	114.495	36.6934	town	Tang Dynasty		Formerly known as North Twenty Mile Shop, it was named after being twenty miles north of the city. In 1965, it was named after the Huangliang Menglu Immortal Shrine in the village, and in 2015, it was assigned to Congtai District	9	a
	Jing'an	118.891	39.6518	town	Tang Dynasty		It is said that the Tang Dynasty once set up the Liucheng Army here, and after the Anshi Rebellion, it was named after the meaning of "Jingbian Anding"	9	a
Wangdu County	Wangdu	115.14	38.7128	town	Tang Dynasty		Zhang Yan's "Book of Han" notes: "Yao Mountain is in the north, Yao's mother Qingdu Mountain is in the south, and I climbed Yao Mountain to see Du Mountain, hence the name." In the eighth year of Tang Zhenguan (634), the county seat was moved here and the city was built, and later it was the county seat, formerly known as Chengguan, and changed its name to its current name in 1987.	9	a
	Old Huai'an	114.568	40.5302	Township	Tang Dynasty	882BC	The village was built in the middle of the Western Han Dynasty. In the second year of Tang Changqing (822), Huai'an County was governed here. In the twenty-sixth year of Ming Hongwu (1393), after the abolition of the county and the establishment of the guard in present-day Huai'an City, the village was called the old Huai'an.	9	a
	Anping	116.908	39.7106	town	Tang Dynasty		It is said that Li Shimin of the Tang Dynasty stationed his troops here during his eastern expedition against Goryeo, and was given the name Anping.	9	a
Wen'an County	Wen'an	116.465	38.8762	town	Tang Dynasty		The Sui Dynasty was the seat of Fengli County, and the city was built. Tang changed to Wen'an County. It is said that the name of Wen'an was determined by the meaning of "advocating literature and etiquette, governing the country and stabilizing the country". It was once called Chengguan. In 1987, it was restored to its current name.	9	a
	Tang Feng	115.527	38.1267	town	Tang Dynasty		Legend has it that a phoenix fell in the village in the Tang Dynasty, so it was named Tang Feng. It later evolved into its current name	9	a
	Jiuxxian	117.238	38.0585	town	Tang Dynasty		It was originally the former land of Qin Qiantong City, the Han Dynasty was the seat of Rao'an County, and the Northern Wei Dynasty Cangzhou was located here. In the twelfth year of Tang Zhenguan (638), the county seat was moved to floating water, so it was called the old Rao'an County Town, and later referred to as the current name.		a
	Rock peak	114.161	38.0745	The village belongs to Weishui Town	Tang Dynasty		It is named because it is located at the foot of a mountain peak	1	a
	Liucun	114.615	38.044	Township	Tang Dynasty		According to legend, there were two surnames of Jiao and Xu settled down, named Jiaojiagang and Xujiatun, and then the surname increased, so it was named after the meaning of staying here for a long time	4	a
	Banqiao	114.002	37.9835	The village belongs to Tianchang Town	Tang Dynasty		It is named after the wooden plank bridge in the ditch in the village	8	a
	Big Beach	116.023	41.5829	town	Tang Dynasty		Originally a Mongolian pastoral area, it was called "Hailiutu" in Mongolian because of the lush water and grass in the beach. Because the village is located on a vast grassy beach, it has been renamed Datan to this day.	1	a
	Old Zhuangzi	118.115	39.7175	town	Tang Dynasty		The original name is Jiang Zhuangzi, named after the surname. Later generations prospered, the village expanded, and the name was changed to the current name after its ancient meaning	9	a
	Ceyu	114.101	37.8022	town	Tang Dynasty		In ancient times, villagers predicted the flood season by observing river fish jumping into the water, so the village was named	2	a
	Li Rang Shop	116.24	39.2465	Township	Tang Dynasty	Guangqi	According to the "Gu'an County Chronicle": The village was built during the Guangqi period of the Tang Dynasty, because there are more than a dozen temples near the village that promote the way of Confucius and Mencius, righteousness, propriety, and humility, so it is named.	7	a
	Hujiatan	114.146	37.8508	The residence of the town people's government belongs to Cangyan Mountain Town	Tang Dynasty	During the opening period	Because it is located on the river beach, it is named after the surname	4	a
Nanpi County	Luguan	116.978	37.9381	town	Tang Dynasty	716BC	The original name of the land was "Wulei City", because of the low-lying terrain, four floods gathered here, so it was also called "Luguan". In the fourth year of Tang Kaiyuan (716), Luguan Temple was built here.	2	a
	Yangezhuang	118.865	39.3334	town	Tang Dynasty		It got its name from the surname.	4	a
	Dayin Village	115.829	38.3172	town	Tang Dynasty		At the end of the Tang Dynasty, the three major families of Yin, Ran and Zheng moved here from other places to avoid the Anshi Rebellion, and because the surname Yin belonged to a large family, it was named Yin Village, and later changed its name to the current name due to the gradual expansion of the village.	4	a
	Tumu	115.604	40.394	town	Tang Dynasty	Qianyuan 758	In the first year of Tang Qianyuan (758), Tongmu Town was established, also known as Tongmudian, named after the tomb of the Zhenbei Commander. Later, it was mistaken for Tumu.	7	a
	Xin Cheng	115.995	39.2502	town	Tang Dynasty	Taihe 832	It was built in the sixth year of Tang Taihe (832), named after the newly built city at that time	9	a
	Nanxiaowang	115.529	38.4126	town	Tang Dynasty	Tianbao	Legend has it that it was founded during the Tianbao period of the Tang Dynasty, because the daughter of the villager Yang Jinceng was selected as a noble concubine by Tang Xuanzong and gave birth to a small king, so it was named Xiaowang, and later changed its name to distinguish it from the little king in the north.	4	a
Ningjin County	Fenfghuang	114.924	37.6322	town	Tang Dynasty	Tianbao 742	Spring and Autumn was originally Yang's Yi, and in the first year of Tang Tianbao (742), it was moved to Ningjin County, and it has been the county seat so far. Formerly known as Chengguan, it was renamed in 1987 according to the legend of the phoenix.	9	a
	Funing	119.252	39.9016	County	Tang Dynasty	Wude 619	Since the Tang Dynasty, it has served as the county seat. In the second year of the Tang Wude era, it adopted the meaning of "pacifying our common people and pacifying our daughters-in-law."	9	a
	Anling	116.39	37.7044	town	Tang Dynasty	Yonghui	During the Tang Yonghui period, this place was the seat of Anling County, and later Anling Town. In the early Ming Dynasty, the Anling Inspection Office was also established. It was later called the Natural Town, and the name is still used today.	7	a
	Wang Lanzhuang	118.043	39.441	town	Tang Dynasty	Zhenguan 12 years	The village is named after the Jianzhuang people	4	a
	Sharp family	115.496	36.8007	town	Tang Dynasty		According to legend, during the Warring States period, it was the border battlefield of the Zhao state, and a beacon tower was built. Later, the beacon tower was abandoned, forming a sharp mound like a mound, so it was called Jianzhong, and the village was named after it.	7	a
Wanquan County	Ximalin	114.48	40.8208	town	Early Tang Dynasty		In the early Tang Dynasty, the village was named Nettle Ridge after the mountain. According to legend, when Emperor Zhengde of the Ming Dynasty patrolled the border, he rested here to wash horses, so he changed his name to the current name.	1	a
	Tangjiahe	119.016	39.348	town	Early Tang Dynasty		Tang's surname is Jiancun, and it was later named because there is a river around.	2	a
	Houyankou	117.113	39.9963	town	Early Tang Dynasty		The village was established in the early Tang Dynasty. Because it is located on the east bank of the Xing River, the Qing Dynasty changed its name to Qianqian Village because of the south of the village.	2	a
	Lu Gong Fort	116.313	38.7203	town	Zhenguan Period of Tang Dynasty		Lügongbao was built during the Zhenguan period of the Tang Dynasty, because there is an ancient tomb of Lügong in the northwest of the village (legend is the tomb of Lüdongbin), hence the name.	7	a
	Gao Qian	114.501	37.9571	Township	Zhenguan Period of Tang Dynasty		It is said that during the Zhenguan period of the Tang Dynasty, the imperial historian Du Xiu, because he was granted a feudal to move to Shiyi, Hengzhou, and built a village here, and his name was high	9	a
	Xigu City	114.77	37.1327	Township	Wei Dynasty		The village was the old county seat of Ren County before the Northern Wei Dynasty, and was customarily called the ancient Rencheng, and later evolved into Gucheng, and was called Xigucheng because it lived in the west.	0	a
Nanhe County	Heyang	114.715	37.0071	town	Wei Dynasty		The Northern Wei Dynasty is the seat of Beiguangping County. Because Nanhe City is on the north bank of the ancient vortex, it was renamed Heyang in the Yuan Dynasty. Modern and modern Chengguan, renamed Heyang in 1987.	2	a
	Niucheng	114.311	38.2805	Township	Wei and Jin dynasties		It is rumored that during the Wei and Jin dynasties, the cast iron cattle in the south of the village were used to block the flooding of the Hutuo River, and the cattle were shaped like city walls, hence the name	9	a
	Xilinji	114.599	38.1371	The village belongs to Sanlitun Township	None		In ancient times, it was the Hutuo River ferry, named Linji, and in 1954 it was divided into two villages, and the current name was changed to the current name in terms of orientation	2
	Hedong	115.321	39.8854	town	Five Dynasties period		During the Five Dynasties and Ten Kingdoms, the Khitan set up a lookout here, and the Ming Dynasty built a village, which was named because it was located on the east bank of the river in a season.	2	a
	Beigoutai	114.333	38.3338	Township	Five Dynasties period		The Five Dynasties of the Liang Dynasty encountered fire while drunk, and the dog splashed water on the place where he was lying. The king was spared, and the dog died. The king is grateful for the kindness of this camp. There is still a dog platform in the south of the village, named according to the direction	4	a
	Beijinzhuang	115.68	38.7142	Township	Five Dynasties period		Li Keyong, the King of Jin in the Five Dynasties, stationed troops here and was named Jin Wang Zhuang, and was named after the direction	4	a
	Ansu	115.651	39.0205	town	Five Dynasties period		The city was built in the Five Dynasties, and later became the county seat	5	a
Zunhua City	Zunhua	117.984	40.1897	town	Five Dynasties period		The Five Dynasties Tang Dynasty set up Zunhua County, named after the meaning of "following the way of Confucius and Mencius, educating the people". Since the Five Dynasties, it has served as the county seat. It was once called Chengguan, but was renamed in 1957	9	a
	Xiongzhou	116.093	38.9761	town	Five Dynasties period		The Five Dynasties established Xiongzhou during the Zhou Dynasty, taking the meaning of "Wei Lie." It served successively as the governor of the state and county	9	a
	Bazhou	116.396	39.1191	town	Five Dynasties period		The Tang Dynasty set up Yijin Pass, and in the sixth year of Zhou Xiande (959), it began to be the rule of Bazhou. In 1913, Bazhou was downgraded to a county, which was the county seat. Formerly known as Chengguan, it was renamed in 1987.	9	a
	An Tou Tun	117.098	39.7233	town	Five Dynasties period		It is said that the famous general Li Cunxiao of the Five Dynasties worshipped his father and ancestor in the temple, hence the name.	9	a
	Dongdu Pavilion	114.951	38.7382	Township	Five Dynasties and Ten Kingdoms		It was founded at the end of the Five Dynasties and Ten Kingdoms, and was later divided into four villages, named after the direction	0	a
	Dongnanliu	115.187	38.2159	The township people's government is located and belongs to Liucun Township	Western Han Dynasty		At the end of the Western Han Dynasty, the village was built, named Liutun, and later evolved into its current name due to its orientation.	0	a
	Dongxu	115.501	38.4952	town	Western Han Dynasty		Built in the Western Han Dynasty, it was named after its location in the eastern ruins of Zhao	0	a
Longyao County	Gucheng	114.782	37.467	town	Western Han Dynasty		In the Western Han Dynasty, it was the county seat of Xiangshi, and the Sui Dynasty set up Xiangcheng County, which was later abolished, so it was called Gucheng	1	a
	Xihe	115.208	38.159	The township people's government is located and belongs to Qiaotou Township	Western Han Dynasty		At the end of the Western Han Dynasty, the Hutuo River flowed from northwest to southeast in the south of the village. Because Liu Xiu once crossed the river here, it was called Xihe.	2	a
	Shangbei	114.466	38.4917	town	Western Han Dynasty		It is rumored that in ancient times, a flood flooded the house, and the person who climbed the stone monument survived, hence the name	2	a
	Hot springs	115.385	40.3532	town	Western Han Dynasty		The village was first established in the Western Han Dynasty, and it was named after the hot springs in this place	2	a
Xian County	Hecheng Street	116.21	38.1875	town	Western Han Dynasty		The "Xian County Chronicle" records: The village was originally the former site of Lecheng in the Western Han Dynasty (the capital of Hejian State), and after the Northern Wei Dynasty, the country was moved to the county, and this place was a village, because the Hutuo River passed by the village, so it was named.	2	a
Lulong County	Steller's Head Stone	118.844	39.8494	The village belongs to Lulong Town	Western Han Dynasty		There is a stone like a tiger on the mountain in the east of the village, named after the stone; There are also rumors that this place is the place where Li Guang shot tigers, and after the tiger's death, it turned to stone	3	a
	Fan Mountain	115.445	40.234	town	Western Han Dynasty		The first village of the Western Han Dynasty. During the Han Dynasty, Zhuolu County was established, during the Tang Dynasty, Fanshan County was established, and the name of Fanshan Village was established. The rock resembles alum, hence the name.	3	a
	Mao Yan Fort	114.779	36.6427	town	Western Han Dynasty		It is rumored that during the Western Han Dynasty, Mao Yanshou settled here, and after Mao Yanshou became an official, he built a tomb and built a wall at home, hence the name.	4	a
	Dongdi Village	114.749	38.5111	Township	Western Han Dynasty		It was built during the Tianfeng period of the Western Han Dynasty and was named after the surname and direction	4	a
	Xiao Zhang	115.734	37.6013	town	Western Han Dynasty		It is rumored that when Xiao He and Zhang Liang of the Western Han Dynasty inspected the two states of You and Ji, they rested here, so they were named after the surnames of the two people.	4	a
	Xishijingcun	116.122	38.5438	Township	Western Han Dynasty		Because the pre-Qin classics were destroyed by Qin Huo, Han Doctor Mao Chang dictated the "Book of Songs" here, which was named Shijing Village. Later, it was divided into two villages, East and West, which were located in the west, hence the name.	4	a
	Little West Tent	114.664	38.0477	The village belongs to Liucun Township	Western Han Dynasty		It is said that Zhang Er, the king of Changshan in the early Western Han Dynasty, set up a military tent here, hence the name	5	a
	Zheng Zhang	115.272	38.3894	town	Western Han Dynasty		It is said that at the end of the Western Han Dynasty, Wang Langjun and Liu Xiujun fought here, so the village was named "Zhen Shang" when it was built, and it evolved into Zheng Zhang in the Ming Dynasty.	5	a
	Tang Lin	115.859	37.444	Township	Western Han Dynasty		During the Western Han Dynasty, the forests here were lush. Liu Xiu took refuge here when he went to the country, and was named Tibetan Wang Lin. In the early Ming Dynasty, Qingzhou immigrants moved here, making sugar as a business, and the business was prosperous, renamed Sugar Forest, and later evolved into Tang Lin.	6	a
	Heishansi	115.344	40.218	Township	Western Han Dynasty		The village was first established in the Western Han Dynasty, named because there was a temple on the Black Mountain behind the village	7	a
	Da Shang Tun	116.505	38.6928	town	Western Han Dynasty		The ancient name is Da Monk Tun, and it is said that there was a large temple here in the early Ming Dynasty, and it was named after the large number of monks. The latter was shortened to the current name	7	a
	Nanxingguo	114.496	37.6376	Township	Western Han Dynasty		It is rumored that the original name Xing'e Village was named after the auspicious meaning of Zhang Liang when he lived in seclusion in the West Zhangliang Mountain in the Western Han Dynasty in his later years, and later the crown direction evolved into the current name	9	a
	Baituan	115.424	38.7641	town	Western Han Dynasty		At the end of the Western Han Dynasty, the surname Bai moved here to settle here, and then gathered households into a village, and the villagers yearned for unity, so they hugged each other, and the surname was named Baituan.	9	a
Dacheng County	Pingshu	116.647	38.7006	town	Western Han Dynasty		Since the Western Han Dynasty, it has been a county seat. Flat and comfortable is the meaning of human nature. It was once called Chengguan. In 1987, the ancient Pingshu County seat was restored to its current name.	9	a
	Jizhou	115.578	37.5526	town	Western Han Dynasty		The village was circular when the village was built, and it was opposite to Xiatuan City, so it was named.	9	a
Fucheng County	Fucheng	116.169	37.8787	town	Western Han Dynasty		Legend has it that in order to commemorate Zhao Xiangzi's water gift, it was named Prince Well, because it lived in the west.	9	a
	Anping	115.523	38.2371	town	Western Han Dynasty		During the Warring States period, Zhuoyi was established. The Qin Dynasty established Zhuo County, named after Zhuo River. Since the Qin Dynasty, it has served as the administrative center of states, counties, and counties.	9	a
Qiaoxi District	Stay in the camp	114.436	38.0679	town	Early Western Han Dynasty		Built during the Warring States period, it was named Hehe because the two rivers converged here. During the Ming Jiajing period, the village was rebuilt and renamed Mingyi Village, and the Qing Dynasty was named after the direction	5	a
	Chenshi	115.707	38.0615	town	Late Western Han Dynasty		Legend has it that the Warring States Jin general Zhi Yao was named Bo Feng here, hence the name	9	a
	Shuguan	115.419	36.1831	town	Western Jin Dynasty		The Warring States Village was built and named according to the surname and direction	4	a
	Xingyi	115.037	38.3168	town	Western Zhou		During the Warring States period, a family surnamed Peng settled here, hence the name.	1	a
	Yankou	118.288	40.0545	Township	Xia Dynasty		It is rumored that in ancient times, there were nine marquises living there, so it was called Jiuhou Jie City, which was later simplified to Jie City. It is divided into two villages, and this is the northern boundary city	1	a
Wuyi County	Wuyi	115.885	37.809	town	Xia Dynasty		There is a tomb of Lian Po here, so it is called Lian Tomb, which was later renamed after the homonym	5	a
	Dongdaigu	114.995	36.3781	town	Yuan Dynasty		It is said that Han Feng's wife was forced by the King of Qi and was buried here after committing suicide, because of the name of the daughter-in-law's tomb, which was later misnamed to the current name.	0	b
Gaobeidian City	Gaobeidian	115.88	39.3323	town	Yuan Dynasty		During the Warring States period, the Qin Dynasty general Fan Yuqi avoided the crime of Yan and set up a mansion here for the Yan prince Dan Kena, which was the Fan Pavilion. Therefore, this village is also called Fan Pavilion. It was later mistakenly changed to its current name.	0	b
	Later, the ancient temple was left behind	116.221	38.5407	town	Yuan Dynasty		The village was built during the Warring States period and got its name from the surname	0	b
	Baizhai	114.96	36.7204	Township	Yuan Dynasty		It is said to be the place where the Dan Pavilion of the Yan prince is located, hence the name Gaocun, named after the direction	1	b
	Donglutou	113.72	36.7063	Township	Yuan Dynasty		Built in the Warring States period, the King of Yan ordered a governor to be stationed here, so it was called "Imperial Capital", and the latter lieutenant came here to garrison here for many years, so it was changed to its current name	1	b
	Dagaocun	115.5	37.2884	town	Yuan Dynasty		During the Warring States period, the village was built, named Yang Village, and later changed to this name during the Yongle period of the Ming Dynasty to distinguish it from other villages	1	b
	Yangjiao	114.714	38.9903	Township	Yuan Dynasty		Formerly known as Niningtun, legend has it that during the Warring States period, Zhao General Li Mu once set up a barracks here for the southern camp, so it was renamed today	1	b
	Tuonan	115.153	39.021	Township	Yuan Dynasty		According to legend, during the Warring States period, Le Yang attacked Zhongshan and set up two camps here, which were in the south, hence the name	1	b
	Jimingyi	115.322	40.4584	Township	Yuan Dynasty		According to legend, during the Warring States period, this place was the place where Yan and Zhao clashed, and the Yan army had three large camps from the east camp to the west, and this village was the middle camp	1	b
	Wolf Mountain	115.68	40.3804	Township	Yuan Dynasty		The village was founded for a long time, formerly known as Shuangbeidian, legend has it that during the Warring States period, Qin and Zhao fought here, and the two sides ceased to draw water at noon, so it was renamed Wuji	1	b
	Wangou Gate	117.279	41.4488	Township	Yuan Dynasty		During the Warring States period, after a general Cai died in battle, his head was buried here. Therefore, the name of the village is taken as the head of the city (originally the homonym after the successor head is the head of the city).	1	b
	Sannu River	118.024	39.7346	Township	Yuan Dynasty		The Warring States Yan built Wu Suiyi here, and was later called Suicheng.	2	b
	Li Jiatuan	114.757	36.3592	town	Yuan Dynasty		It was inhabited here during the Warring States period. The Western Han Dynasty was the county seat, and the Eastern Han Dynasty was abolished, and later there were many troops, and it was renamed Zhang Tunbao. The Ming Dynasty was divided into two villages, the east was called Jizhentun, and the west was called Zhangjiabao.	2	b
	Xinhe	115.245	37.5248	town	Yuan Dynasty	1265	The village was built in the Warring States period. At that time, General Liang Wang summoned soldiers at a high platform in the east of the village, first named Liang Wang Zhaotai Village, and then referred to as the current name.	2	b
Shunping County	Donghekou	114.348	36.5803	Township	Yuan Dynasty		In ancient times, it was the southeastern gateway of Zhao during the Warring States period, and it was named because of the gathering of merchants.	2	b
	Hekou	116.199	40.9218	Township	Yuan Dynasty		Qi Yi was blue and black, and during the Warring States period, steel was smelted here, and there was a Qicun iron ore.	2	b
	Yunzhou	115.808	41.0527	Township	Yuan Dynasty		Legend has it that the internal affairs office of the Zhao state was located here during the Warring States period, so it was named inside, and later evolved into an internal step.	2	b
	Jiwanzi	115.29	40.9782	town	Yuan Dynasty		It is rumored that during the Warring States period, Zhibo, a doctor of the Jin Dynasty, was buried here, and the village was in the south of the tomb, hence the name	2	b
	Kuancheng	118.475	40.6	town	Yuan Dynasty		Most of the villagers are Hui, and during the Warring States period, Zhao Yi and Lin Xiangru built it, because the city had nine city gates, so it was named	2	b
	Huangmei	114.765	40.058	Township	Yuan Dynasty		In ancient times, a dam was set up, so it was called Qiaocun. Later, it was simplified to Hou Village.	3	b
	Nanxiulin	114.103	37.9886	The residence of the town people's government belongs to Xiulin Town	Yuan Dynasty		It is said that King Zhao Huiwen was buried here, and the official hired people to guard the mausoleum, and then gradually became a village. Because it is around the mausoleum, it is named Zhou Village.	4	b
	Nandong	114.779	38.108	town	Yuan Dynasty		According to legend, during the Warring States period, villages were built and mostly lived in thatched huts built with hemp poles, hence the name.	4	b
	Qiutou	114.699	37.9936	town	Yuan Dynasty		It is said that Lingyun Academy was built here during the Warring States period, hence the name.	4	b
	Bencheng	118.667	39.5068	town	Yuan Dynasty		According to legend, King Yan Zhao built a recruitment platform here, and it was named after it	4	b
	Jie Zhuang	115.454	38.8792	Township	Yuan Dynasty		According to legend, Lü Dongbin was buried in this village name Lugu after his death in the Eight Immortals, and was assigned to Congtai District in September 2016	4	b
	Beiwangli	115.347	38.5863	Township	Yuan Dynasty		During the Warring States period, the city was built, and the Zhao state stationed troops here, so it was named Zhao Dujun City. The Northern Wei Dynasty was the seat of Yingzhou, formerly known as Chengguan, and changed its name to its current name in 1987.	4	b
	Xie Jiabao	115.377	39.9499	Township	Yuan Dynasty		According to legend, the famous sage Nangong of the Zhou Dynasty once lived here, hence the name. In the sixteenth year of Ming Chenghua (1480), the former Nangong City (now the old city village in the north of the city) was relocated here due to flooding, and the city was built. Because "the flat hills are winding, soaring, and resembling flying soars" ("Nangong County Chronicle"), it is also ca…	4	b
	Gaojiaying	114.966	40.8933	town	Yuan Dynasty		The village was built when King Ping of Zhou moved east to Luoyang (770 BC). At that time, the residents were named to commemorate the eastward migration of King Ping of Zhou.	4	b
	Zhaibei	114.006	38.5079	Township	Yuan Dynasty		It was built in the Zhou Dynasty, the Tang Dynasty built the city, and added temples, and the Qing Dynasty evolved into its current name	5	b
	Minghua Town	115.585	37.3133	town	Yuan Dynasty		It is said to be named after the deeds of the Later Zhou Emperor Chai Shizong (Chai Rong).	5	b
	Qianhu Camp	114.924	37.4085	Township	Yuan Dynasty		Formerly known as Jiao Village, it was later divided into 3 places, and the village was located in the east	5	b
	Xi'an Yang	115.076	38.9481	Township	Yuan Dynasty		Originally Dongyuan County in the Warring States period, Dongyuan County, Zhen Ding County, Zhen Ding State, Zhen Ding State, Changshan County, Hengzhou successively governed here, hence the name	5	b
Huai'an County	Chaigou Fort	114.429	40.6758	Township	Yuan Dynasty		Formerly known as Anfengli, referred to as Anfeng, it was later divided into two villages and changed its name to its current name	5	b
	Horse camp	115.659	41.1615	town	Yuan Dynasty		It is said to have been named after the southward movement of the village site	5	b
	Wubaihu	117.026	39.6777	town	Yuan Dynasty		According to legend, there were three Taoist priests living here, who were once called Xianweng, a famous village of Xianweng Village, and later changed their name to the current name according to the direction	5	b
	Dawangjun	115.81	37.4539	Township	Yuan Dynasty		The Yuan family has a temple of great compassion, and the village is directly north of the temple, hence the name	5	b
	Quantou	115.821	37.8717	Township	Yuan Dynasty		It was once called Yanjiazhuang and Yanjiazhuang. The current name was changed according to the direction	5	b
	Huoshiying	118.273	39.9902	town	Yuan Dynasty		The ancient name was Southwest Shop, and the later grass bandit Li Ba was called King Xicheng in this mountain, so he changed his name to Xicheng Village, and Chenghua became Cheng, hence the name.	6	b
	Zhangliji	114.509	36.3795	Township	Yuan Dynasty		It is named because of its remoteness	6	b
	Duan Lutou	115.693	37.1772	town	Yuan Dynasty		The original name was Zhongzhangzi, because the village was located in the middle of the valley	6	b
	Dongchengfang	115.853	39.4838	town	Yuan Dynasty		There are eight villages in this place with the word "Sai", and this village is the southernmost place, so it is called Nansai.	6	b
	Bituminous Coal Cave	114.853	39.4538	Township	Yuan Dynasty		It is located north of the southern marquis Guan, hence the name	6	b
	Beijiadian	118.47	39.7556	Township	Yuan Dynasty		Formerly known as Shangtou Village, the village was destroyed in the Ming Dynasty, and it was rebuilt and renamed to its current name	7	b
Xingtai County	Huangsi	114.367	37.1852	town	Yuan Dynasty		It is named after the direction	7	b
	Qiaojiahe	114.955	39.2368	Township	Yuan Dynasty		The village originally had the Du Kang Dynasty True Temple, and because of this, it was an ancient abandoned pass, and now it is a key mouth, so it is called Kangguan, named after the direction	7	b
	North Stone Bridge	115.567	38.7722	Township	Yuan Dynasty		Because of the ancient Gaochang County, it was named after the direction	7	b
	Paoliang	115.665	40.8687	Township	Yuan Dynasty		It is named after the orientation and surname	7	b
	Half a tower	117.475	41.942	town	Yuan Dynasty		Because there is a large hill in the village, it is called Yangqiu, and later it is divided into two villages, east and west, and this village is in the west, hence the name	7	b
	Wofotang	116.279	38.6192	town	Yuan Dynasty	1349BC	The crown is named after the direction	7	b
Chongli County	Yimatu	115.106	41.1058	Township	Yuan Dynasty		The origin is unknown	8	b
	Xin Zhongyi	116.051	38.61	Township	Yuan Dynasty		Formerly known as Yi'an, it was later called the current name because there was West Yi'an on the east bank of the river	8	b
Anxin County	Anxin	115.935	38.9426	town	Yuan Dynasty		Because it is located on the western edge of ancient Luohan Lake, it was named Xiyan, which was later misinterpreted into the current name	9	b
	Xing Village	116.001	38.5131	Township	Yuan Dynasty		It is named to distinguish it from Dachen Village in the east	9	b
	Ansan	118.997	39.7206	Katamura	Yuan Dynasty		Formerly known as Yangping, it was later misinterpreted as Yangping, and was named after the direction	1	b
	Chiyangkou	119.284	39.6557	The village belongs to Tuanlin Township	Yuan Dynasty		It is named after the direction	2	b
	Eagle Eagles	115.826	40.7294	town	Yuan Dynasty		In 1917, the village was built by train workers, named because it was two and a half miles away from Shaling	3	b
	Longhua	114.704	37.5508	Township	Yuan Dynasty		It is named after the size of the village	7	b
	Sihou	114.829	37.0789	town	Yuan Dynasty		The village was originally a large flat land, named after it because it was located to the west of the old county seat (Karahetun, now Luanhe Town).	7	b
	Dongwang	115.029	37.5543	town	Yuan Dynasty		Therefore, the village was built in Da'anzhuang, which is now the east of Xi'an Zhuang, hence the name.	2	b
	Han Zhuang	115.514	38.8896	Township	Yuan Dynasty		Because there was an ancient saying that "five families are neighbors, five neighbors are neighbors", and at that time, the village was just full of one mile, so it was called Liman, and because it lived in Xilimandong, it was named Dongliman.	4	b
	Willow Village	118.382	39.9124	town	Yuan Dynasty	In the 27th year of Zhizheng	According to legend, in 24 AD, Wang Lang drove Liu Xiu, and Liu Xiu wanted to hide in the village for one night, but the villagers did not stay. Liu Xiu said: This is to pick me up. After Liu Xiu became emperor, the villagers wrote it as two depressions in order to avoid guilt. The crown of this village is the current name.	4	b
	Wangquan Village	116.539	38.5708	town	Late Yuan Dynasty		Gucheng County	4	b
	Sencha shop	116.535	39.1214	town	Late Yuan Dynasty		According to legend, the village was originally called Balizhuang, because a street in the village resembled a half-wall, so it was renamed Banbitun, and later divided into two villages, the western one was called Xibanbitun. Abbreviated as the current name	6	b
	Wenren	115.467	38.6268	town	Late Yuan Dynasty		It is named because it is located under the high bank	9	b
	Xiaoqiao	115.151	38.076	town	Late Yuan and early Ming dynasties		It is named because of the high and flat terrain	2	b
	Xiadian	116.923	39.9502	town	Late Yuan and early Ming dynasties		It is named because the village is square	2	b
	Jianggezhuang	119.134	39.4526	town	Late Yuan and early Ming dynasties		There is a hill in the north of the village, called Soviet Gang, named Suyang because the three villages live together in the south of the hill. This village is located in the north, hence the name	3	b
	Toubaihu	114.539	40.5395	town	Late Yuan and early Ming dynasties		It is named after the rocky peak in the west of the village	4	b
	Changtun	115.486	37.0747	Township	Late Yuan and early Ming dynasties		It is located in the mountain pass of the Gao River Valley, hence the name	5	b
	Nancheng	114.387	36.5092	Township	Warring States		It is named after the post shop set up here in ancient times	0	a
	Nanzhangcheng	114.086	37.9171	town	Warring States		It is named because it is located on a mountain pass	1	a
	Shangtuan City	114.133	36.7414	Township	Warring States		The village was circular when the village was built, and it was opposite to Xiatuan City, so it was named.	1	a
	West Prince Well	114.282	37.0592	Township	Warring States		Legend has it that in order to commemorate Zhao Xiangzi's water gift, it was named Prince Well, because it lived in the west.	2	a
Zhuozhou City	Zhuozhou	115.991	39.4869	town	Warring States		During the Warring States period, Zhuoyi was established. The Qin Dynasty established Zhuo County, named after Zhuo River. Since the Qin Dynasty, it has served as the administrative center of states, counties, and counties.	2	a
	Dongmingyi	115.654	39.347	Township	Warring States		Built during the Warring States period, it was named Hehe because the two rivers converged here. During the Ming Jiajing period, the village was rebuilt and renamed Mingyi Village, and the Qing Dynasty was named after the direction	2	a
	Weibo	115.231	38.0386	town	Warring States		Legend has it that the Warring States Jin general Zhi Yao was named Bo Feng here, hence the name	4	a
	North Tanzhuang	114.303	38.5216	Township	Warring States		The Warring States Village was built and named according to the surname and direction	4	a
Fuxing area	Pengjiazhai	114.456	36.6243	town	Warring States		During the Warring States period, a family surnamed Peng settled here, hence the name.	4	a
	Northern boundary city	114.162	36.4051	town	Warring States		It is rumored that in ancient times, there were nine marquises living there, so it was called Jiuhou Jie City, which was later simplified to Jie City. It is divided into two villages, and this is the northern boundary city	4	a
	Lian Zhuang	115.773	37.1222	town	Warring States		There is a tomb of Lian Po here, so it is called Lian Tomb, which was later renamed after the homonym	4	a
	Rest the grave	114.96	38.3178	Township	Warring States		It is said that Han Feng's wife was forced by the King of Qi and was buried here after committing suicide, because of the name of the daughter-in-law's tomb, which was later misnamed to the current name.	4	a
	Fang Guan	115.998	39.3304	town	Warring States		During the Warring States period, the Qin Dynasty general Fan Yuqi avoided the crime of Yan and set up a mansion here for the Yan prince Dan Kena, which was the Fan Pavilion. Therefore, this village is also called Fan Pavilion. It was later mistakenly changed to its current name.	4	a
	Liang Ge Zhuang	115.418	39.3837	town	Warring States		The village was built during the Warring States period and got its name from the surname	4	a
	East Gaozhuang	115.23	39.4465	Township	Warring States		It is said to be the place where the Dan Pavilion of the Yan prince is located, hence the name Gaocun, named after the direction	4	a
	Weidu	115.457	39.1933	town	Warring States		Built in the Warring States period, the King of Yan ordered a governor to be stationed here, so it was called "Imperial Capital", and the latter lieutenant came here to garrison here for many years, so it was changed to its current name	4	a
	Beiyang Village	115.422	38.5064	Township	Warring States		During the Warring States period, the village was built, named Yang Village, and later changed to this name during the Yongle period of the Ming Dynasty to distinguish it from other villages	4	a
	Nanying	114.818	37.9599	town	Warring States		Formerly known as Niningtun, legend has it that during the Warring States period, Zhao General Li Mu once set up a barracks here for the southern camp, so it was renamed today	5	a
	Nanzhai	114.337	37.933	Township	Warring States		According to legend, during the Warring States period, Le Yang attacked Zhongshan and set up two camps here, which were in the south, hence the name	5	a
	Zhongdaying	114.668	37.604	Township	Warring States		According to legend, during the Warring States period, this place was the place where Yan and Zhao clashed, and the Yan army had three large camps from the east camp to the west, and this village was the middle camp	5	a
	Wuji	114.154	36.6681	town	Warring States		The village was founded for a long time, formerly known as Shuangbeidian, legend has it that during the Warring States period, Qin and Zhao fought here, and the two sides ceased to draw water at noon, so it was renamed Wuji	5	a
	Chengjitou	114.049	37.0838	Township	Warring States		During the Warring States period, after a general Cai died in battle, his head was buried here. Therefore, the name of the village is taken as the head of the city (originally the homonym after the successor head is the head of the city).	5	a
Xushui County	Suicheng	115.553	39.0505	town	Warring States		The Warring States Yan built Wu Suiyi here, and was later called Suicheng.	5	a
	Zhangjiabao	115.267	40.4518	town	Warring States		It was inhabited here during the Warring States period. The Western Han Dynasty was the county seat, and the Eastern Han Dynasty was abolished, and later there were many troops, and it was renamed Zhang Tunbao. The Ming Dynasty was divided into two villages, the east was called Jizhentun, and the west was called Zhangjiabao.	5	a
	Liang Zhao	116.288	38.7751	town	Warring States		The village was built in the Warring States period. At that time, General Liang Wang summoned soldiers at a high platform in the east of the village, first named Liang Wang Zhaotai Village, and then referred to as the current name.	5	a
	Shangcheng	114.677	36.4501	town	Warring States		In ancient times, it was the southeastern gateway of Zhao during the Warring States period, and it was named because of the gathering of merchants.	6	a
	Qi Village	114.313	36.9445	town	Warring States		Qi Yi was blue and black, and during the Warring States period, steel was smelted here, and there was a Qicun iron ore.	6	a
	Neibu	114.65	37.5191	Township	Warring States		Legend has it that the internal affairs office of the Zhao state was located here during the Warring States period, so it was named inside, and later evolved into an internal step.	6	a
	Nanzhiqiu	115.248	37.7609	town	Warring States		It is rumored that during the Warring States period, Zhibo, a doctor of the Jin Dynasty, was buried here, and the village was in the south of the tomb, hence the name	7	a
	Nine gates	114.747	38.1143	Hui township	Warring States		Most of the villagers are Hui, and during the Warring States period, Zhao Yi and Lin Xiangru built it, because the city had nine city gates, so it was named	7	a
	Hou Village	115.127	36.6453	town	Warring States		In ancient times, a dam was set up, so it was called Qiaocun. Later, it was simplified to Hou Village.	7	a
	Zhou Village	114.927	38.4265	Township	Warring States		It is said that King Zhao Huiwen was buried here, and the official hired people to guard the mausoleum, and then gradually became a village. Because it is around the mausoleum, it is named Zhou Village.	7	a
	Mayu Village	115.577	39.3564	Township	Warring States		According to legend, during the Warring States period, villages were built and mostly lived in thatched huts built with hemp poles, hence the name.	7	a
	Lingyun Book	115.517	39.2411	Township	Warring States		It is said that Lingyun Academy was built here during the Warring States period, hence the name.	7	a
	Zhongxian Terrace	115.453	38.9693	Township	Warring States		According to legend, King Yan Zhao built a recruitment platform here, and it was named after it	7	a
	Nanlugu	114.541	36.7175	Township	Warring States		According to legend, Lü Dongbin was buried in this village name Lugu after his death in the Eight Immortals, and was assigned to Congtai District in September 2016	9	a
Hejian City	Yingzhou	116.106	38.433	town	Warring States		During the Warring States period, the city was built, and the Zhao state stationed troops here, so it was named Zhao Dujun City. The Northern Wei Dynasty was the seat of Yingzhou, formerly known as Chengguan, and changed its name to its current name in 1987.	9	a
Nangong City	Nangong	115.415	37.3648	County-level city	Zhou Dynasty		According to legend, the famous sage Nangong of the Zhou Dynasty once lived here, hence the name. In the sixteenth year of Ming Chenghua (1480), the former Nangong City (now the old city village in the north of the city) was relocated here due to flooding, and the city was built. Because "the flat hills are winding, soaring, and resembling flying soars" ("Nangong County Chronicle"), it is also ca…	4	a
Rongcheng County	Oingwang	116.023	39.0091	Township	Zhou Dynasty	770 BC	The village was built when King Ping of Zhou moved east to Luoyang (770 BC). At that time, the residents were named to commemorate the eastward migration of King Ping of Zhou.	4	a
	Nanchengsi	115.262	39.5394	Township	Zhou Dynasty		It was built in the Zhou Dynasty, the Tang Dynasty built the city, and added temples, and the Qing Dynasty evolved into its current name	7	a
Xinhe County	Xunzhai	115.194	37.4617	town	Zhou Dynasty		It is said to be named after the deeds of the Later Zhou Emperor Chai Shizong (Chai Rong).	9	a
Xinhua District	Dongjiao	114.506	38.0309	City streets			Formerly known as Jiao Village, it was later divided into 3 places, and the village was located in the east	0
	Donggucheng	114.547	38.1027	The village belongs to Taoyuan Township			Originally Dongyuan County in the Warring States period, Dongyuan County, Zhen Ding County, Zhen Ding State, Zhen Ding State, Changshan County, Hengzhou successively governed here, hence the name	0
	Donganfeng	114.668	38.2966	The village belongs to Xipingle Township			Formerly known as Anfengli, referred to as Anfeng, it was later divided into two villages and changed its name to its current name	0
	Nanyin	114.616	37.7908	town			It is said to have been named after the southward movement of the village site	0
	Qianxian	114.291	37.8768	Township			According to legend, there were three Taoist priests living here, who were once called Xianweng, a famous village of Xianweng Village, and later changed their name to the current name according to the direction	0
	Beizheng	114.297	37.7917	Township			The Yuan family has a temple of great compassion, and the village is directly north of the temple, hence the name	0
	Shangyanzhuang	114.28	38.5875	Township			It was once called Yanjiazhuang and Yanjiazhuang. The current name was changed according to the direction	0
She County	Xixu	113.809	36.7011	town			The ancient name was Southwest Shop, and the later grass bandit Li Ba was called King Xicheng in this mountain, so he changed his name to Xicheng Village, and Chenghua became Cheng, hence the name.	0
	Piancheng	113.675	36.7492	Township			It is named because of its remoteness	0
	Dangzhangzi	119.01	40.2561	Township			The original name was Zhongzhangzi, because the village was located in the middle of the valley	0
	Nansai	114.308	37.3294	Township			There are eight villages in this place with the word "Sai", and this village is the southernmost place, so it is called Nansai.	0
	Beihouguan	115.504	37.1154	town			It is located north of the southern marquis Guan, hence the name	0
	Xiabeitou	114.694	39.3138	Township			Formerly known as Shangtou Village, the village was destroyed in the Ming Dynasty, and it was rebuilt and renamed to its current name	0
	Shangzhuang	114.773	39.5135	Township			It is named after the direction	0
	Beikangguan	115.127	38.9771	Township			The village originally had the Du Kang Dynasty True Temple, and because of this, it was an ancient abandoned pass, and now it is a key mouth, so it is called Kangguan, named after the direction	0
	Beigaochang	115.048	38.7896	town			Because of the ancient Gaochang County, it was named after the direction	0
	Beijiacun	115.268	38.5491	town			It is named after the orientation and surname	0
	Xiyangqiu	115.063	38.7289	town			Because there is a large hill in the village, it is called Yangqiu, and later it is divided into two villages, east and west, and this village is in the west, hence the name	0
	Nangaoling	115.24	38.6993	Township			The crown is named after the direction	0
	Dongyongyang	115.609	39.4067	town			The origin is unknown	0
	Beiyian	115.778	39.3899	town			Formerly known as Yi'an, it was later called the current name because there was West Yi'an on the east bank of the river	0
	Xiyan	115.886	38.6099	town			Because it is located on the western edge of ancient Luohan Lake, it was named Xiyan, which was later misinterpreted into the current name	0
	Xiaochen	115.528	38.5298	Township			It is named to distinguish it from Dachen Village in the east	0
	Xiyangping	114.714	38.5444	town			Formerly known as Yangping, it was later misinterpreted as Yangping, and was named after the direction	0
	Nandaran	115.504	38.7693	town			It is named after the direction	0
	Erliban	114.919	40.4833	town			In 1917, the village was built by train workers, named because it was two and a half miles away from Shaling	0
	Datun	117.426	40.9949	Manchu township			It is named after the size of the village	0
	Xidi	117.718	40.9441	Manchu township			The village was originally a large flat land, named after it because it was located to the west of the old county seat (Karahetun, now Luanhe Town).	0
	Donganzhuang	115.575	38.0013	Township			Therefore, the village was built in Da'anzhuang, which is now the east of Xi'an Zhuang, hence the name.	0
	Dongliman	115.604	38.1368	Township			Because there was an ancient saying that "five families are neighbors, five neighbors are neighbors", and at that time, the village was just full of one mile, so it was called Liman, and because it lived in Xilimandong, it was named Dongliman.	0
	Xiliangwa]	115.598	38.2367	Township			According to legend, in 24 AD, Wang Lang drove Liu Xiu, and Liu Xiu wanted to hide in the village for one night, but the villagers did not stay. Liu Xiu said: This is to pick me up. After Liu Xiu became emperor, the villagers wrote it as two depressions in order to avoid guilt. The crown of this village is the current name.	0
	Xibantun	115.877	37.1996	town			Gucheng County	0
	Anxia	114.586	38.1951	The village belongs to Yong'an Township			According to legend, the village was originally called Balizhuang, because a street in the village resembled a half-wall, so it was renamed Banbitun, and later divided into two villages, the western one was called Xibanbitun. Abbreviated as the current name	1
	Gaoping	114.474	38.2691	The village belongs to Hanjialou Township			It is named because it is located under the high bank	1
	Fangcun	114.559	37.9887	Township			It is named because of the high and flat terrain	1
	North Suyang	114.421	37.7546	Township			It is named because the village is square	1
	Zhangshi Rock	114.055	37.4706	Township			There is a hill in the north of the village, called Soviet Gang, named Suyang because the three villages live together in the south of the hill. This village is located in the north, hence the name	1
	Koutou	114.394	38.6165	town			It is named after the rocky peak in the west of the village	1
	Xin'an Town	114.703	36.5839	town			It is located in the mountain pass of the Gao River Valley, hence the name	1
	Shankou	114.72	37.3839	town			It is named after the post shop set up here in ancient times	1
	Gao Gongzhuang	115.36	37.2239	Township			It is named because it is located on a mountain pass	1
	Guxian	115.388	36.943	Township			Because the village is relatively old and the terrain is high, it is named	1
	Taya Station	115.009	39.4333	Township			The original name was Guxian Store, which was later changed to its current name	1
	Chuanli	114.73	39.0753	town			It was an ancient post station and was close to the tower-shaped earthen cliff, hence the name	1
	Shimen	114.553	39.0001	Township			It got its name from the topography	1
	Zhongmicheng	114.785	38.8692	town			It was originally taken from the winding mountain road and easy to get lost, and was called the lost journey, and later added the direction to get this name	1
	Qizhongkou	115.13	39.6698	Township			The original name was Qizhongkou, but later misinterpreted into the current name	1
Xiong County	Zan Gang	116.214	39.0592	town			Formerly known as Zange Village, it was named because it was built on a high place	1
	Dabaichi	115.724	38.5923	town			It is named after the 100-foot-high earthen platform in the territory	1
	Yanzhao	114.821	38.5621	town			It was once the junction of Yan and Zhao, and got its name	1
	Pingyang	114.483	38.8252	town			It is named after the flat and sunny village	1
	Shijing	115.217	38.986	Township			It got its name because of its shape	1
	Great Western Bay	114.365	41.419	Township			It is named because it is located in the western mountain bay of Wudeng Mountain.	1
	Steep Ziyu	117.332	40.3091	Township			It is named because it is located in the middle of a valley	1
	Waterlogging	117.477	40.6987	Township			It got its name from the topography	1
	Longtou Mountain	117.688	41.9971	town			It is named because the cliff on the east side of the village resembles a dragon's head	1
	The Great River	114.395	38.1605	Township			It is named after the flood control trench outside the village that resembles a river	2
	White Deer Spring	114.282	38.0774	The village belongs to Bailuquan Township			Formerly known as Baijiayao, it was changed to Bailuquan Famous Village in the south of the village in 1935	2
	Xiaohe	114.403	38.1466	The town people's government is located and belongs to Dahe Town			It is said that this village is named Xiaohe because it is close to Dahe Village and smaller than Dahe	2
	South Building	114.567	38.2768	Township			On the south side of the Cihe River, the terrain is high, shaped like a building, and when it suffers from flooding, people take refuge here, commonly known as "difficult building", which is now called a homonym	2
	Zhu He	114.634	38.1396	Township			It is located at the confluence of many river forks, so it is named Zhuhe, and later changed its name to its current name	2
	Quyang Bridge	114.492	38.2425	Township			At the bend of the Yang slope of the remaining veins of Hengshan, between the Zhou River and the Han River, surrounded by water and built bridges around it, hence the name	2
Luancheng County	Yehe	114.658	37.6531	town			It is named after the Yehe River in the east of the village	2
	Gaotou	114.887	38.1311	Hui township			The settlement has three villager committees: Gaotou 1, Gaotou 2 and Gaotou 3. The village site is low-lying and often flooded. People yearn for the highlands, hence the name.	2
	Flowing south	115.1	38.2407	Township			The settlement has two villager committees, Southeast and Southwest. In the past, due to the low-lying terrain, poor drainage, and difficult to flow, the Qing Dynasty diverted water to flow south and changed its current name	2
	Xichatou	114.247	38.566	town			The original name was Qiantou, and later evolved into its current name	2
	Nanyanchuan	114.245	38.4822	Township			It is named because it is located on the south bank of the Yanchuan River	2
	Blackwater River	114.313	37.835	Township			The Heishui River originates from the Black Mountain in the west of the village and flows through the village, and the village is named after the river	2
	Nanqinghe	114.405	37.6247	Township			Because it is located on the south bank of the Qinghe River (Ji River), it is named	2
	Jiukouzi	114.37	38.6517	Township				2
	Xianxiang	114.551	38.3902	Township			On the west bank of the ditch, the original name was on the west bank, and the later homonym is the current name	2
	North River	114.513	38.6339	Township			It is located on the north side of the old grave ditch, hence the name	2
	Wentang	114.002	38.2716	town			It got its name from the hot springs	2
	Jiaotan Village	113.766	38.5326	town			Formerly known as Jiaojia Tomb, it was later named after the "Black Dragon Pool" in the west of the village	2
	Shangsanji	114.238	38.3282	Township			The original village was scattered on the east bank, south bank, and north bank, named Sanji, and later the surname Zhang moved to the south of the village, so it was divided into upper three Ji and lower three Ji	2
	Hehekou	113.802	38.622	Township			It is named after the confluence of the Xiejia River and the Wangjiaping River	2
	Bachigang	118.581	39.5498	town			Formerly known as Panlong Port, the west of the winding village of the tributary of the Xiaoqinglong River is like a dragon, hence the name. It was later mistakenly changed to its current name.	2
	Wan Di	115.187	36.385	town			It is located on the ancient Yellow River embankment, it is said that this embankment was built during the Qin Dynasty, and later settled here because thousands of families settled here, hence the name.	2
	He Zhang	113.877	36.3632	Township			It is named because it is located at the confluence of two tributaries of the Zhang River	2
	Dabeiwang	114.656	36.8455	town			Because of the low-lying terrain, the water accumulates all year round, and it is located in the north of Guangfu City, hence the name	2
	Nanyancun	114.691	36.6768	town			It is named because it is located on the southern bank of the Yellow River in Fuyang. In 2016, Nanyanhe was merged into Nanyan Village and Town, and later assigned to Congtai District	2
	Liuhan	114.586	36.8428	town			There is a large puddle here, which is not dry all year round, and the masses regard it as Tianshui (Tianhe is Han), named after the residents' surnames, referred to as Liu Han	2
	Hesha Town	114.592	36.5268	town			Because of the old course of the Zhang River, the river sand is piled up, so it is called river sand, and the Qing Dynasty built a town, called Hesha Town.	2
	Beihezhuang	114.874	37.5719	town			The village was built north of the Sha River, hence the name	2
	River canals	114.842	37.6058	town			The village was built at the bend of the Sha River, and the river flows around the village, hence the name	2
	Jiangcheng	115.393	38.8692	Township			In ancient times, the ditch and river were surrounded, and the surrounding village was built with an earthen city, hence the name.	2
	Xiao Village	115.687	39.1738	Township			It is said that the ancient grain transport river flowed slowly since then, and the name was stopped, and later misinterpreted into the current name	2
	White he	114.842	38.8567	town			It is named after the white sand beach, and the residents on the east and west banks of the small river jointly built a village	2
	West Pongkou	115.956	38.6524	town			He Yuanping, the ancestor of the He family, moved from Youzhou to build a village here in the Zhou Dynasty, and was first called Pankou Village because it was next to the ancient Gao River estuary, and was later named because of the direction	2
	Zhao Beikou	116.1	38.9294	town			According to the saying of "Yannan and Zhaobei", it is the throat of Baiyangdian water flowing eastward, hence the name	2
	Same mouth	115.871	38.7988	town			The west side of Baiyangdian, formerly known as Dongkou, was renamed to the current name due to bad flooding	2
	Dawang	115.945	38.99	town			It is named after the current King's Lake	2
	Quantou	116.035	38.8698	Township			Because it is in the first place in the Baiyangdian circle, it is named	2
	Beishakou	116.13	39.1409	Township			It is named because it lives on the north bank of the ancient Juma River and has a lot of sand	2
	Xiahe	114.737	38.6917	Township			Because he lives in the south of Longwanggou, according to the saying that men are the lower, he is named	2
	Hailiutu	114.469	41.2498	Township			Hence the land "marmot" (Mongolian "current"). "Picture" means village in Mongolian. Hence the name.	2
	Dahe	114.421	41.0741	Township			Chen's surname is Jiancun, formerly known as Chenjia Village. Because it is located on the banks of the Great River, it was changed to its current name.	2
	Chaheji	116.3	39.1119	Township			Because he lived on the banks of the Centipede River. The river forks are densely populated, so it is named Cha River; Later, a market was established, which got its current name.	2
	Dongwan	116.194	39.4136	Township			Because the Daqing River in the west of the village bends like a camel, it is called East Camel Bend. In 1948, it was simplified to its current name	2
	Quditch	116.267	39.2934	Township			The ancient name is Jiulou Village. Because it is located at the bend of the Yak River, it was renamed Qugou, which later became the current name.	2
	Daweihe	116.408	38.9402	Hui Manchu Township			It was built because the village houses surrounded the river and were named Weihe. Later, another village was built nearby, named Xiaowei River, so the village was changed to its current name.	2
	Beizhanghuai	115.434	37.4377	Township			According to the Jade Emperor Temple stele of the "Jixian Chronicle": "The place where the Zhanghe River has passed through the past dynasties is changeable, and the state capital is forty-five miles, with the south and north Zhanghuai, both of which are the old roads of the Zhanghe River on that day, so the village is named." The village is located in the north, so it is called the current name.	2
Shen Zhou	Qangjiajing	115.404	37.8312	town			In ancient times, most of the villagers had the surname Wang, and there were ancient wells, and the well water was sweet and cold, which was quite famous, so it was called Wangjiajing.	2
	Dadishang	115.589	37.9145	town			Because the village is located on the embankment of the Yaer River, it is named.	2
	Man River	116.201	37.8027	Township			It is named after the village next to the river.	2
	Guangchuan	115.941	37.5698	town			It is bordered by the Qingliang River to the west. Therefore, the place is named after the long river in ancient times.	2
	Nandaran	115.77	38.3971	Township			The ancient Song River passes from south to north, and its forks extend from east to west, covering its river waist. The village is located on the south bank of the fork, so it is named Nanda, because it is the same sound as Da, so it is elegant to the current name.	2
	Goudianpu	116.597	37.6312	Township			According to investigations, this place was originally the old road of the Goupan River, Han Wang Mang usurped the throne, Liu Xiu took refuge in a shop on the riverbank, and stayed overnight, so the village was named the current name.	2
	Longwangli	116.642	37.8075	Township			The surname Li began to live here, because it was located at the turn of the Longwang River, and the village was named Longwan Li, which later evolved into its current name.	2
	Dayangzhuang	114.809	38.7768	Township			In 1940, it was jointly built by Caojia Street in the West Ocean and Shang Village in the East Ocean	2
	Fama	114.617	37.9275	The village belongs to Yehe Township			The original name was Killing the Lonely Forest, and later changed to its current name	3
	Zhonglixiang	115.372	38.0961	Township			Formerly known as Chunhuali, it was later changed to its current name, and in 1937 it was changed to Dongsitou, and in 1941 it was restored to its current name	3
	locust tree	115.075	38.0907	town			In the past, there was an ancient locust tree, named after the tree	3
Lingshou County	Lingshou	114.401	38.3133	town			It is named after the spiritual longevity wood produced in the territory	3
	Xiahuai	113.868	38.3649	town			It was named after the first settlers built houses under the locust tree	3
	Xibaipo	113.951	38.3459	town			There are many cypress trees in the mountains north of the village, in the west of Dongbaipo, formerly known as Xibaibu, and changed its name to the current name during the Republic of China	3
	Suobao	113.611	36.6435	town			Because there are boulders in the back mountain that resemble ingots, it was named Suobao (the place where treasures are asked), and later evolved to this day.	3
	Licun	114.442	37.0075	Township			This village was originally called Ge Zhenlin, and later due to the increase in pear trees, it was called "Pear Tree" and evolved into "Li Village"	3
	Liulintun	114.399	37.3019	Township			There is a river in the south of the village, and there are many willow trees by the river, so it is called "Willow River". It later evolved into its current name.	3
	Zhangmo	114.221	37.3575	Township			According to historical records, roe deer once inhabited this area, hence the village got its present name when it was established.	3
	Lianzizhen	114.875	37.2654	town			The ancient name "Lotus Seed Pit" is named because of the low-lying lotus seeds.	3
	Xiguocheng	114.906	37.2505	town			According to legend, this place was originally a large fruit forest, named Guocheng, and later evolved into Guocheng, named after the direction, hence the name	3
	Liuzhuang	115.785	37.0126	town			It got its name because of the number of willow trees	3
	Wulonggou	114.965	39.4846	Township			It is named because there is an oolong-shaped stone on the mountain northwest of the village	3
	Mulberry orchard	115.594	38.6103	town			It is named because there are many mulberry trees and the shape resembles a garden	3
	Xiaolin	114.635	38.5715	Township			It was named Zaolin because it was built next to the jujube forest, and was later mistakenly changed to the current name	3
	Shenxing	115.295	39.0381	town			It is said that a meteorite fell in this village, hence the name	3
	Mulberry orchard	115.549	40.2935	town			It is named after the mulberry forest in the village	3
	Elm grove	119.18	41.2698	town			It is named because there are many elm trees	3
	Yangfen Gang	116.887	39.1271	Township			Formerly known as Sheep Dung Gang, it was later called by its current name with homophony.	3
	Liuquan	116.32	39.3713	town			Formerly known as Liuquandian, it was named because of the many willow trees. The latter was shortened to the current name.	3
	Daliu River	116.554	38.9679	town			The village was built on the east side of the Surabaya River, and the riverbank was shaded by willows, so it was called Liuhe Village. Hou Village developed into two villages, East and West Liuhe. The village was called Dongliuhe and was renamed to its current name in 1945.	3
	Mu Village	115.479	38.0379	Township			Formerly known as Kimura, it is said that there were many trees here in ancient times, and later evolved into the current name.	3
	Qinghan	116.044	37.3955	town			In ancient times, the grass here was lush and rare, hence the name.	3
	Yangzhuang	114.129	38.0331	The village belongs to Jingzhuang Township			It was named after the surname	4
	Dujiazhuang	114.16	37.8076	The village belongs to the fish measuring town			It was named after the surname	4
	Baicheng	114.141	37.7719	The village belongs to the fish measuring town			Because it is surrounded by mountains like a city, it is named after the surname	4
	Licun	114.342	38.2034	town			Formerly known as Licun, it later evolved into its current name	4
	Qinzhuang	114.36	38.2142	Township			Formerly known as North Qinjiazhuang, named after the direction and surname, Southern Qinjiazhuang was transferred to Luancheng County and changed its name to its current name in 1958	4
	Wuxing	114.603	38.2246	The village belongs to Xin'an Town			It is said that the surname Wu was built in the village, hence the name	4
	Niujiazhuang	114.264	37.894	The village belongs to Caocun Township			It is rumored that it was once called Liu Xiazhuang, Shouyang Township, and later changed its name to its current name	4
	Xizhaotong	114.613	38.0787	Township			Formerly known as Xi Zhao Tong, it was later homophonic and is now named	4
	Tianjiazhuang	115.203	37.8872	Township			It was named after the surname	4
	Meihua	114.833	37.8951	town			Legend has it that Princess Meihua lived here in the past, hence the name	4
	Zhangjiazhuang	114.748	38.1605	town			It was named after the surname	4
	Dongwang	114.545	38.0156	town			Formerly known as Wang Bohe, it was divided into two in the Qing Dynasty, called Dongwang Bohe, and later evolved into its current name	4
	Pengjiazhuang	114.78	38.3831	Hui township			It was named after the surname	4
	Zhang Duangu	114.96	38.1405	town			The village was named after Zhang, Duan, and Gu.	4
	Donghoufang	114.913	38.19	Township			The seventh grandson of King Jing of Zhongshan was buried here as the Marquis of Ziting, hence the name.	4
	Han Village	114.782	38.1548	town			Formerly known as Bukhan Village, it was later changed to its current name	4
	Wang Xizhang	114.821	37.7113	Township			It was once called Da Xizhang and Wang Xizhang, and later evolved into its current name	4
	Song Cao	114.624	37.7256	town			It is named after the surname	4
	Dongzhang	114.559	37.714	Township			It got its name from the surname and orientation	4
	Mengjiazhuang	115.364	37.7255	town			It was named after the surname	4
	Yangjiaqiao	113.622	38.4169	Township			According to legend, the Yang family established a village and was buried on the south bank of the Hutuo River after his death, and then built a poplar bridge on the river to mourn his ancestors, a famous village poplar bridge. At the beginning of the Republic of China, it was changed to its current name	4
	Western Wei Zhuang	115.126	36.3004	town			It is named after the surname and orientation	4
	West Guanglu	114.372	36.4351	town			According to legend, in ancient times, there was a Guanglu doctor who came here to visit, and it was named Daguanglu. In 1930, it was renamed to its current location due to its geographical location.	4
	Dongyang Village	114.715	36.7738	Township			It is named after the surname and orientation	4
	Wangjiazhuang	114.661	37.4618	Township			It got its name from the surname	4
	Dongliang	114.658	37.3137	Township			The surname village is Dongliang, which later evolved into the current name	4
	Da Zhang Zhuang	114.86	37.4081	Township			It got its name from the surname	4
	Luo Zhuang	114.819	37.1223	Township			It got its name from the surname	4
	Jia Song	114.694	37.0735	town			It got its name from the surname	4
	Xujiahe	114.939	37.475	Township			It got its name from the surname	4
	Yan Tuan	115.147	37.2883	town			It got its name from the surname	4
	Zhang Wang Tuan	115.108	37.2203	Township			It got its name from the surname	4
	Jiangjunmu	114.041	37.2316	town			Later, it was named after the battle headquarters Yao Zhongying in the south of the village, and the friends of the country Cha Zhongji.	4
	Yangzhuang	115.53	38.8595	Township			It got its name from the surname	4
Dingzhou City	Li Qinguan visited	115.1	38.3548	town			Initially named Qijia, it was later changed to Li Qingu because Li treated his relatives as if he were an old friend, and gradually misinterpreted it into his current name.	4
	East Gaoli	115.661	39.2889	town			It is said to be named after Gao Jianli's hometown	4
	Zhangjiazhuang	115.562	39.2124	Township			It got its name from the surname	4
	Yang Village	115.859	39.1517	Township			It got its name from the surname	4
	North and South Cai	115.914	39.1286	Township			It is named after the surname and orientation	4
	Wang Ge Zhuang	115.197	38.7932	town			It got its name from the surname	4
	South Waist Mountain	115.222	38.8993	town			It is named after the name of the mountain and its direction	4
	Northern Qi family assistant	114.853	38.9373	town			It is named after the orientation and surname	4
	Yellowstone	114.803	39.0514	Township			It got its name from the surname	4
	Zhao Zhuang	115.197	38.7282	Township			It is named after the surname	4
	Pang Jiazuo	115.886	38.5617	Township			Pang's surname is Jianzhuang, named Pangjiazhuang, which was later misinterpreted into the current name	4
	Little Wang Guozhuang	115.88	38.6962	Township			Formerly known as Wang Guzhuang, it was named Wang Guozhuang in the early Ming Dynasty and later changed its name	4
	East embankment	115.959	38.8578	town			It is named after the direction	4
	Liu Lizhuang	115.958	38.8096	town			It got its name from the surname	4
	Nanzhang	115.79	39.0722	town			It got its name from the surname and orientation	4
Liwu	Liwu	115.591	38.484	town			It served as the county seat and was renamed in 1987	4
	Liushi	115.732	38.5372	town			Formerly known as Liu's Village, it was later misinterpreted into its current name	4
	Beiguo Dan	115.699	38.6288	town			It was named after the Guo surname built a village in "Beidantai"	4
	Lujiazhuang	114.674	38.602	Township			It got its name from the surname	4
	Party village	114.556	38.7543	Township			It got its name from the surname	4
	Chengnan Village	114.175	38.7431	town			It is named after the direction	4
	Wu Wangkou	114.029	39.05	Township			It is said that King Wu once checked here, and the village was located at the intersection of three forks, hence the name	4
	Lower village	113.972	38.7943	Township			It is named after the direction	4
	Dachengwei	115.573	38.3742	town			It got its name from the surname	4
	Han Village	115.292	38.8624	town			It got its name from the surname	4
	Xu Cane	118.889	40.9926	town			The surname Xu built a village and used a fence as a courtyard wall, hence the name.	4
	Han Ma Camp	117.871	41.2661	town			It got its name from the surname	4
	Wuchang	118.257	40.7947	town			The Wu surname lives here, called Wujiachang, which was later mistakenly changed to the current name.	4
	Qiu Zhuang	116.749	39.377	Township			It is named after the village.	4
Guangyang District	Wanzhuang	116.6	39.5829	town			The settlement has two villager committees, South Street and East Street. Formerly known as Shenjiachang, he later changed his surname to his current name	4
	Nanmeng	116.659	39.1478	town			Formerly known as Mengdian, he took his surname. Later, in order to distinguish it from Beimeng Village in Yongqing County, it was renamed to the present day.	4
	Qiantun	117.011	39.7219	Township			It is named after the village.	4
	Qianwang Village	117.073	39.7748	Township			It was named after the merger of Pingwangzhuang and Qianjia Stable.	4
	Southern Cao housework	116.523	39.4045	Township			It got its name from the surname and orientation	4
	Liu Jin Ge Zhuang	116.555	39.1667	Township			It got its name from the surname	4
	Sunshi	116.558	38.8111	town			It is said that it was named after the burial of Lady Sun.	4
	Southern Zhao Fu	116.716	38.6912	town			It is said that the original name is difficult to recruit husbands, which is the place where Yang Liulang and Wang Huai Nu compete to recruit relatives, and later became Zhao Fu, and won the current name in the direction.	4
	Wang Village	116.72	38.81	town			Formerly known as Jiangjia Village, legend has it that the Jiang family mother and son lived there, and their son was named Ziya. Later, Ziya remarried to the north of the village (now Xi Ziya) with his mother, changed his surname to Lu, took the name, and later Lu Wang became famous, and the village name was changed to Wangcun by its fame, and later evolved into the current name.	4
	Pengdu Village	115.716	37.7038	Township			The village was originally called Dongdu Village, but later the Peng surname moved in and was renamed Pengdu Village.	4
	Goguzhuang	115.518	37.8522	Township			The village was originally named Wangjiatuan, and later the Gao surname moved in, changed its name to Gaobaozhuang, and later evolved into Gaoguzhuang.	4
	Bean village	115.972	37.9957	town			According to legend, the village was named Dou Village after its surname, and then merged with the neighboring village Gujia Village to form a village, called Gudou Village. The latter two villages were separated and restored to their original names. Later, for the convenience of writing, it evolved into Doucun.	4
	Wang Tongyue	115.718	38.208	Township			In ancient times, the surname was Chen Tun, and later the surname Wang moved here, and a brick kiln was built with his surname, so it was named Wang Tongyao Village, which later evolved into Wang Tongyue.	4
	Cuijiazhuang	116.41	37.9253	town			The surname Cui is in charge of the local temple fair, hence the name.	4
	Dahe Manor	116.386	39.1364	Township			The village was once called Zhangjiazhuang and Hejiazhuang. Later, the current name was changed due to the majority of the He surname	4
	Cheng Youzi	115.602	38.3035	Township			Therefore, there is an oil house named after the surname Cheng.	4
	Raoyang store	115.847	37.319	town			It is rumored that in ancient times, the two surnames Rao and Yang opened a shop here, formerly known as Rao Yangdian, which later evolved into the current name.	4
	Fang Zhuang	115.968	37.4543	Township			It is named after the surname.	4
	Sanlang	115.902	37.4555	Township			It is rumored that in ancient times, there were three elders of Shi, Zhang, and Lu who often fished and hunted here, and were good at explaining difficulties for the people, open-minded and clear, and the people at that time had the saying that "if things are not good, unless you ask Sanlang", after the death of Sanweng, the people of the time built a monument for him and named the village Sanlan…	4
	Wang Qian Temple	116.125	37.6713	town			According to legend, there is a temple built by Wang Qian of the Jin Dynasty, hence the name.	4
	Liuzhimiao	116.276	37.5435	Township			There was an ancient temple in the west of the village, but it was flooded, and villager Liu Zhi donated funds to rebuild it in the east of the village. The village was named Liu Zhi. It later evolved into its current name	4
	Guojia Village	116.018	38.6416	Township			It got its name from the surname	4
	Yu Qiao	116.942	38.2672	Township			It got its name from the surname	4
	Bao Guanying	116.982	38.005	town			It got its name from the surname	4
	Song Zhuangzi	117.072	38.0561	Township			It got its name from the surname	4
	Beidai	115.934	38.0624	Township			Formerly known as Kitashiri. Later, because there were two major surnames in the village, Kang and He, it was divided into two villages, called Kang Bei Dynasty and He Bei Dynasty later merged into one village and changed its name to the current name.	4
	Huolu	114.329	38.0939	town			It was once called Chengguan and changed its name to its current name in 1987	5
	Camp	115.105	37.8304	Township			Formerly known as West Sancha, it was named because it was located at the intersection of three ravines. Song Dynasty officers and soldiers once camped here, so it was renamed to the present day	5
Yi County	Nanguantou	115.147	39.0983	Township			It is said that in ancient times, Sun Bin's two nephews were stationed here when they led the people to fight against foreign invasions, and the local villagers called them Guantou, and they got their current name after the crown direction.	5
	Daomaguan	114.644	39.0953	Township			It is named because it is located on the old site of Daoma Pass. The name "falling horse" means that when the enemy soldiers arrive here, they will turn over their horses	5
	Zhaili	115.783	38.941	Township			It was once a military stronghold, hence the name	5
Anping County	Madian	115.981	32.2766	town			The shop was formerly known as Kang Village. According to legend, in the Battle of Ming Jingnan, a cavalry team stayed here. To commemorate this event, the village was renamed to its current name.	5
	Shangzhuang	114.389	38.0433	town			According to legend, the upper village was originally divided into two villages, the upper village in the west and the lower village in the east. Shangzhuang has only one palace family, and the family is rich, and later because of the official copying, the nine clans were destroyed, and the family's property was filled with wells. Shangzhuang was destroyed, and the people of Xiazhuang moved to a …	6
	Nanniu	114.66	38.2042	Township			It is said that in ancient times, it was a trading center and a military settlement, and most of the cattle from the south were traded here, so it was called Nan Niu Tun, which was later simplified to its current name	6
	Jia Village	114.937	38.0334	The village belongs to Fangcun Township			It is said to be a place where merchants gather, hence the name	6
	Wangkou	115.293	37.6633	town			It is rumored that in ancient times, it was a place for fishing and drying nets, and gradually became a village, named Wangkou, referred to as Wangkou, and later homophonic today	6
	Xinleitou	115.224	37.9814	town			Because of the flooding of the Hutuo River, the village was moved to the old dragon head mound, hence the name	6
	Xiaoxinzhuang	115.282	38.1088	Township			Originally "Xinzhuang", the Qing Dynasty changed its name to its current name due to the small number of households and small villages	6
	Zhang Leng	114.338	37.7523	Township			According to legend, the village is a place for cutting and piling up wood, so it is called Zhang Leng (Zhang is development, Leng refers to logs)	6
	Beiye	113.819	38.2579	Township			It is named because it is located north of the smelter	6
	Wuguo store	114.526	37.3289	Township			It is rumored that a farmer in Wuguo Village opened a restaurant here, which later developed into a village, hence the name.	6
	Guanting Village	115.065	37.3601	Township			According to legend, ancient officials stayed here when collecting taxes, so the village was named "Official Stop". It later evolved into its current name.	6
	Liyuantun	115.464	36.9815	town			When the village was built, it was named because of the pear orchard, and during the Ming and Qing dynasties, it was the enclave of Guanxian County, Shandong	6
	Wangguanzhuang	115.594	37.031	town			In ancient times, there were 800 acres of official land here, hence the name	6
	Xiwlu	115.708	37.0445	town			The villager Xie family has been making a living here for generations, hence the name	6
	Gaomo	115.566	39.2921	town			This place is the center of the ancient Yanxia capital. "Trucks and firewood, filling the streets". It can be seen that it was very prosperous at that time, so it was called Gao Mo.	6
	Da Longhua	115.268	39.331	Township			It is rumored that someone opened a Longhua shop here, so it was called Longhua store, and later it was divided into two villages, which were larger, hence the name	6
	Zhongdule	115.222	39.0908	Township			It is said that the first farmers settled here to cultivate the land and enjoy their own pleasures. Later, he was crowned with a direction, which earned him his current name.	6
	Xianyu	115.624	39.1839	town			It is said that this place was a place for fishing and setting up a market, so it was named Fresh Fish Village, and later Yahua became its current name	6
	North River	115.718	39.2099	town			Formerly known as Heyangdu, Jin is a post station, and there are many shops, so it was changed to the current name	6
	Yao Village	114.773	39.5135	Township			At first, the residents were engaged in building kilns and burning bricks, which was named Kiln Village, but later more outsiders moved in and changed the current name	6
	Daoyuan	114.712111,	38.9397	town			It is named because there are many rice fields and vegetable gardens on arable land	6
	Gudian	115.154	38.6621	town			It was named after the immigrants who settled next to the store	6
	Xiaodian	115.459	38.5373	town			A family opened a small shop in front of the grain transport river and developed into a village, hence the name	6
	Tailugou	114.571	41.0455	Township			It is said to be the trade road of the Mengmin people on the platform road, and it is named because it is located in a ravine	6
	Deng Chang	116.974	40.8364	Manchu township			Located at a three-way intersection, in the early years it was the only way to go to Kouli, and merchants had to gather here to cross Nandaliang for the safety of doing business.	6
	Litan	116.602	38.5169	town			Formerly known as Rice Drying Beach, because the village is adjacent to the Grain River in the south, most of the rice is dried here, hence the name. It was later mistakenly changed to its current name.	6
Wuqiang County	Xiao Fan	115.949	38.0479	town			In ancient times, small restaurants were opened in this place, and gradually became a settlement, hence the name. Later, it evolved into a small fan store, referred to as the current name	6
	Dabaizhuang	115.953	37.6633	Township			It was once called Baigouzhuang and Salt Baizhuang, and later the village's incense industry flourished, and many incense workshops made incense day and night and boiled eyes, so Boiling Salt Baizhuang evolved into boiling eyes Baizhuang. In 1956, the name was changed to its current name.	6
	Jingzhou	116.279	37.6982	town				6
	Xincun	117.783	38.2737	town			In 1968, some residents of Langtuozi moved to Luzui (place name) to build a village, hence the name.	6
	Sijiazhuang	114.465	37.9485	town			Formerly known as Tianning Temple Village, it was named after the Tianning Temple in the north of the village, which later evolved into its current name	7
	Nanguyi	114.366	37.9423	The village belongs to Tongye Town			It is named after the ruins of an ancient city in the north of the village	7
	Diaoqiao	114.516	38.19	The village belongs to Nangang Township			The Zhou River and the Han River converge here, and several stone bridges are built, with exquisite carvings, formerly known as Diaoqiu, and later changed to the current name	7
	Loudi	114.556	37.9712	town			It is rumored that it was named because a pavilion next to the village was named Loudi, which means the village downstairs	7
	Mazhuang	115.31	37.7959	Township			There is a clay sculpture of a white horse at the Yujia Temple at the west entrance of the original village, which is named Baima Village, which later evolved into its current name	7
	Zongshizhuang	115.071	37.8672	town			Originally the two villages of Zongguanzhuang and Crossroads, they were merged and changed to their current name in 1941	7
	Huapi	114.572	38.3168	town			Formerly known as the painting wall, it was named after the portrait on the shadow wall of the temple in the village. It was renamed in 1929	7
	Nandayue	114.805	38.4817	town			Formerly known as Dayue, commonly known as Daiyue, it is named because it is located in the south of Fuqing Temple.	7
Shenze County	Tiegan	115.334	38.1602	town			In the past, it was named because of the iron flagpole standing at the south gate of the ancient city of Nanshenze.	7
	Qiji	115.046	38.186	town			There are 7 small bridges on the small river in the ancient village, and the village is named Qiji.	7
	Tashang	114.217	38.4026	town			The village is located on the northeastern highlands of a Guta and is called Tari, which was later renamed to its current name	7
	Xifu Village	114.556	37.5908	Township			Formerly known as Xijian Village, it was named after the west of the ancient house county prison. The later homophonic Nishisuga Village was renamed in 1928	7
	Beichengzhai	114.371	38.538	Township			The original name was Chengzeli, which later evolved into its current name	7
	Zhili	114.592	38.4078	Township			It is said that there is a lot of wind and sand in this place all year round, and people build fortifications to protect the houses and fields, called Zhilei, and later homophonic today's name.	7
	Xiaojue	113.727	38.4012	town			Due to the slanted intersection of streets and alleys, the original name was diagonal, and later evolved into its current name	7
	Beihoufeng	115.426	36.2324	Township			In ancient times, there was Bifeng Temple, and the village was behind the temple, so it was called Houbifeng, and later evolved into Houbeifeng.	7
	Longwangmiao	115.237	36.2227	town			It is named after the Dragon King Temple in the village.	7
	Yali	114.966	36.1487	town			In ancient times, there was a yamen in the village, so it was called Yamenli, which was later changed to today's name.	7
	White Tower	114.311	36.8853	town			It is named after the myth and legend of the Immortal Luck Tower, which is named after the tower set up here.	7
	Stone City	114.343	37.4044	Township			In ancient times, there was a stone wall (destroyed), hence the name.	7
	Three temples	114.685	36.9476	Township			In ancient times, there were three temples in the village, named "Three Temples Village", which later evolved into this name	7
	Baishenshou	115.21	37.5297	Township			There is a god's head platform here, and later the Bai surname moved here to build a village, named Bai Shenshou	7
	Baian	113.83	37.0804	Township			There used to be Baiyun Monastery in the village, which was named Bai'an, which later evolved into the current name.	7
	Xibailou	115.564	38.9056	Township			It is said that there was a wharf here and several pavilions, commonly known as the Hundred Buildings. The village is located on the west side of the pavilion, hence the name.	7
	Qingfeng shop	115.066	38.6136	town			It was an ancient post station, named after the Qingfeng Inn next to the village	7
	North Stone Buddha	114.641	39.3474	Township			Originally named Shifo North, it was named after the Buddha-shaped stone in the south of the village	7
	Tiangong Temple	115.908	39.2484	Township			The village is named after the temple	7
	Beidabei	114.933	38.9756	Township			It is named after the Great Compassion Temple	7
	North Shennan	114.891	39.0015	Township			Chuan Village was built in the south of the temple, named after the temple, and later changed its name due to the direction	7
	Wang Jing	115.049	38.6391	town			It is said to be the site of a certain king's mausoleum, and it is named after the meaning of the capital as the mausoleum	7
	Stone pavilion	115.731	39.5213	town			The village is close to Tingshan, and there is a large stone pillar in the village, hence the name	7
	Lou Village	115.662	39.4911	Manchu township			It was named after a building in the village, which was later misinterpreted into its current name	7
	Ling Mountain	114.653	38.7912	town			It is named because of its proximity to Ling Mountain	7
	Gao Dongtun			Township			It was named Gaomendun because of the ancient military mound platform, which was later misinterpreted into the current name	7
	Fangshun Bridge	115.265	38.7817	Township			The village is named after the bridge	7
	Dahulun	115.218	41.3441	town			There is a large earthen mound here in front of the village, and the name of the village is used.	7
	Pingfang	118.859	41.301	Township			When the village was built, most of them were flat-roofed houses, hence the name	7
	Pailou	117.312	41.9431	Township			In the "Tomb of Meng Quan" excavated in 1921, there was a small stone building of more than 100 pounds, shaped like an archway, hence the name	7
	stone table	117.168	41.8476	Township			This was once the site of an abandoned village, and people dug up a relatively complete stone table in this site, hence the name.	7
	Nanjianta	116.706	39.5713	town			It is named after the pagoda in the north of the village.	7
	Great Purple Pagoda	115.939	37.7094	Township			There is a purple tower near the village, hence the name.	7
	Zhoujiawo	115.898	38.0037	Township			The Zhou surname moved here to build a village, because he lived in a shack when he first arrived, so it was called Zhoujiawo.	7
	Former Du Bridge	116.184	37.6819	town			Because there is a single-plank bridge in the east of the village, it was named Duqiao Village and later evolved into Duqiao, which was distinguished from the later Duqiao and changed its current name	7
	Matou Shop	114.733	38.3262	town			On the north bank of Mudaogou, the ancient name is Matou (that is, the wharf), which was once called Ma Dipu, hence the name	8
	Xiakou	113.66	38.2741	town			In ancient times, it was a pass, the first pass under the Eighteen Plates, hence the name	8
	Qianhe Road	114.93	36.6814	Township			It is located next to the old road of the Right Zhang River, which was called the Great River Road before the Ming Dynasty, and later changed its name to its current name.	8
[truncated: 32 more rows]

## Sheet: Tangshan
	Place name	x	y	level	dynasty	Note	Reason for naming	Toponymic layer type	Division of dynasties
[truncated: 135 more rows]

[truncated: 9 more sheets: Handan, Qinhuangdao, Xingtai, Baoding, Zhangjiakou, Chengde, Langfang, Hengshui, Cangzhou]
