# Supplementary material for: The spatiotemporal evolution of toponymic cultural landscapes in Hebei Province, China, and its influencing factors
Source: PLoS One. 2026 Jul 20;21(7):e0353417. doi: 10.1371/journal.pone.0353417 (PMC13384291; doi:10.1371/journal.pone.0353417)
Supplement: S2 Dataset — (XLS) [file pone.0353417.s002.xls]

## Sheet: 影响因素梳理来源统计表
Data classification	Data name	Data sources	Data Usage
Natural geographic data	National 30-meter resolution DEM topographic data	Yamazaki Lab website (https://hydro.iis.u-tokyo.ac.jp/~yamadai/)	The correlation between natural place names and topography, water system, vegetation cover and other factors was analyzed
	Waterway data in Hebei Province	BBBLike Extract Service（https://extract.bbbike.org/）
	National 250-meter resolution monthly vegetation coverage data	National Qinghai-Tibet Plateau Science Data Center Platform (https://data.tpcd.ac.cn/)
	Taihang Mountain boundary	Institute of Geographical Sciences and Natural Resources, Chinese Academy of Sciences (https://www.resdc.cn/)	Analyze the evolution of place names in the topographic transition zone
Humanistic geographical data	Immigration data	History of Chinese Immigration Volume 5 Ming Dynasty, Huainan History Walk 4	The correlation between humanistic place names and population migration factors was analyzed
	Data on ethnic minority autonomous townships and autonomous counties	Ministry of Civil Affairs of the People's Republic of China (https://www.mca.gov.cn/)	The correlation between humanistic place names and ethnic factors was analyzed
	Ancient military geography vector data	Water Injection GIS Platform (https://www.rivermap.cn)	Analyze the correlation between humanistic place names and military factors
	Great Wall of China data	Great Wall Platform of China (http://www.greatwallheritage.cn); National Geographic Information Public Service Platform (https://zrzy.tianditu.gov.cn/)
